# Supplementary material for: Integrated Analysis of Transcriptome and Metabolome Provides Insights into Flavonoid Biosynthesis of Blueberry Leaves in Response to Drought Stress
Source: Int J Mol Sci. 2024 Oct 17;25(20):11135. doi: 10.3390/ijms252011135 (PMC11508776; doi:10.3390/ijms252011135)
Supplement: Supplementary file 1 [file ijms-25-11135-s001.zip]

Archive with 2 entries (2 files):
- Supplement Figures.pdf
- supplement Table.xlsx
