# Supplementary material for: Integrated Analysis of Transcriptome and Metabolome Provides Insights into Flavonoid Biosynthesis of Blueberry Leaves in Response to Drought Stress
Source: Int J Mol Sci. 2024 Oct 17;25(20):11135. doi: 10.3390/ijms252011135 (PMC11508776; doi:10.3390/ijms252011135)
Supplement: Supplementary file 1 [file ijms-25-11135-s001.zip › supplement Table.xlsx]

## Sheet: Table S1
Table S1 Summary of RNA-seq database under drought stress for blueberry leaves
Sample	Raw_reads	Clean_reads	Clean_bases (Gb)	Q20(%)	Q30(%)	GC(%)	Mapped reads (%)
P0-1	43039172	43029266	6.43	97.22	92.11	46.43	91.6
P0-2	41142610	41134874	6.15	97	91.48	46.37	91.38
P0-3	44988902	44980940	6.73	96.64	90.58	46.35	90.81
P6-1	44519854	44512002	6.66	96.19	89.46	46.32	89.97
P6-2	44930278	44923068	6.72	96.88	91.2	45.83	91.07
P6-3	46131436	46123096	6.9	96.75	90.84	46.02	90.77
P12-1	46934934	46924748	7.01	97.56	92.99	45.91	91.54
P12-2	41246190	41239354	6.16	96.1	89.3	45.93	89.79
P12-3	46853556	46843918	7	97.17	92.01	45.95	91.23
P24-1	45915458	45906638	6.86	97.05	91.66	46.04	90.97
P24-2	41646770	41638422	6.22	96.62	90.44	46.16	90.56
P24-3	43202292	43195862	6.46	96.45	90.07	45.99	90.33
P48-1	43254066	43246160	6.46	96.8	90.97	46.06	90.87
P48-2	42032492	42025100	6.28	97.25	92.13	46.05	91.37
P48-3	43466298	43461756	6.49	97.1	91.74	46.1	91.18
Average	4.39536e+07	4.39457e+07	6.57	96.85	91.13	46.1	90.9

## Sheet: Table S2
Table S2 Identification of differentially expressed genes under drought stress for blueberry leaves
Gene_id	P0-1_FPKM	P0-2_FPKM	P0-3_FPKM	P6-1_FPKM	P6-2_FPKM	P6-3_FPKM	P12-1_FPKM	P12-2_FPKM	P12-3_FPKM	P24-1_FPKM	P24-2_FPKM	P24-3_FPKM	P48-1_FPKM	P48-2_FPKM	P48-3_FPKM	symbol	description
VaccDscaff1004-augustus-gene-0.6	32.8138	31.3586	32.1272	24.5914	25.1555	24.8893	25.3574	24.9522	24.0066	15.8621	17.3089	17.0852	20.7864	22.8112	19.9978	PSR98766.1	ABC transporter G family member 12 like [Actinidia chinensis var. chinensis]
VaccDscaff1005-augustus-gene-0.6	0.410957	0.340444	4.16811	0.647837	0.313794	0.0771077	0.541006	0.683636	0.376823	0.689488	0.764133	5.57922	0.808952	0.250781	0.40766	XP_022734856.1	mitogen-activated protein kinase homolog MMK2 isoform X4 [Durio zibethinus]
VaccDscaff1005-augustus-gene-0.7	2.19505	2.53529	1.74426	0.998162	0.16116	0.316812	0.71448	1.75553	1.78049	0.865608	1.22095	1.41194	2.07734	2.31836	1.5912	XP_028067026.1	probable polygalacturonase isoform X2 [Camellia sinensis]
VaccDscaff100-processed-gene-0.6	0	0	0	0.175921	0.170423	0	1.84688	0.74257	0.654893	1.165	0.553338	1.05394	0	0.1816	0.531364	XP_028112382.1	ethylene-responsive transcription factor 5-like [Camellia sinensis]
VaccDscaff1011-augustus-gene-0.5	3.69903	3.34488	3.13132	7.08366	6.81252	5.71855	9.01414	7.74593	9.45879	8.98378	7.48073	8.5594	7.79415	11.3924	7.39039	PSS03959.1	WRKY transcription factor 53 [Actinidia chinensis var. chinensis]
VaccDscaff1016-augustus-gene-0.6	12.5289	12.0974	13.4356	19.9342	9.21118	17.4721	16.4778	14.7867	32.1361	29.432	27.8086	37.3102	21.2466	18.253	15.2836	XP_028077830.1	UPF0160 protein-like [Camellia sinensis]
VaccDscaff1019-processed-gene-0.1	5.86713	3.83719	5.12325	10.1415	10.1683	10.2359	6.63008	7.59833	6.32364	3.83768	3.93417	5.16439	6.63573	4.23988	6.99429	XP_028084434.1	lysM domain receptor-like kinase 3 [Camellia sinensis]
VaccDscaff1020-augustus-gene-0.4	19.8017	18.8078	17.7224	29.5046	31.0347	30.4627	27.201	27.3583	26.6464	46.3281	47.7743	47.4155	40.0687	39.8284	39.2856	XP_028081710.1	uncharacterized protein LOC114283079 [Camellia sinensis]
VaccDscaff1026-processed-gene-0.6	0.143835	0.148944	0.405233	2.40914	4.46176	0.337346	1.48777	1.94409	0.659441	0.804403	0.891488	1.91027	1.48645	0.365723	0.927427	XP_028082703.1	LOW QUALITY PROTEIN: trafficking protein particle complex II-specific subunit 130 homolog [Camellia sinensis]
VaccDscaff102-augustus-gene-2.41	7.17786	6.48986	6.08688	5.85818	4.85704	5.02529	5.9436	6.62744	6.97461	12.7817	12.7268	11.488	7.80276	10.3512	9.61769	KVH97880.1	hypothetical protein Ccrd_000005 [Cynara cardunculus var. scolymus]
VaccDscaff102-augustus-gene-2.44	0.799502	0.784328	2.21296	1.2023	0.321302	1.61853	0.19784	1.31249	2.31504	0.392215	0.260806	0.248379	0.662646	1.06992	1.16876	OIW17287.1	hypothetical protein TanjilG_22399 [Lupinus angustifolius]
VaccDscaff102-augustus-gene-4.41	61.7257	61.5659	60.1009	36.0033	40.3296	40.4319	60.5444	60.1947	61.5385	30.0677	34.5297	31.9905	33.5383	39.146	35.7339	PSR84733.1	NAC domain-containing protein [Actinidia chinensis var. chinensis]
VaccDscaff102-augustus-gene-4.44	0.0727029	0.150571	0.0682763	0.931202	0.832704	0.545648	0	0.0755893	0.0666642	6.5055	3.22938	3.86227	5.79606	6.72884	3.96658	XP_011071246.1	bidirectional sugar transporter N3 [Sesamum indicum]
VaccDscaff102-processed-gene-3.0	1.37066	0.630823	2.14535	3.30111	3.48865	3.42902	3.58019	3.48353	3.9101	7.09768	4.87697	5.09407	5.69597	4.95662	3.62578	XP_028124221.1	transcription factor TCP20-like [Camellia sinensis]
VaccDscaff1032-processed-gene-0.1	0.967758	1.07125	0.908836	2.36728	2.51625	2.84893	0.564831	0.589829	0.703781	13.1262	14.8575	14.4779	13.5977	10.3857	13.6385	PSS05934.1	LRR receptor-like serine/threonine-protein kinase [Actinidia chinensis var. chinensis]
VaccDscaff103-augustus-gene-2.34	1.51609	0.892014	1.42378	1.45979	1.8417	2.32743	0.842409	1.21804	0.916245	2.37663	0.747466	1.32201	1.96696	1.15647	2.90531	XP_028099766.1	G-type lectin S-receptor-like serine/threonine-protein kinase At1g11330 isoform X1 [Camellia sinensis]
VaccDscaff103-processed-gene-0.7	1.03561	1.31071	1.08062	0	0.109828	0.215901	0.108201	0.119636	0.105511	0.107254	0.713191	0.679209	0.566266	0	0.114145	XP_028054514.1	calcium-binding protein PBP1-like [Camellia sinensis]
VaccDscaff103-processed-gene-2.3	1.39441	1.69726	1.79196	0.168718	0.326889	0.160651	0.667099	0.686731	0.874823	0.57005	0.631763	0.601661	0.457472	0.298568	0.461073	XP_028054498.1	G-type lectin S-receptor-like serine/threonine-protein kinase At1g11330 isoform X1 [Camellia sinensis]
VaccDscaff103-snap-gene-2.43	0.52167	0.520194	0.417329	0.15229	0.14753	0.181261	0.417866	0.301323	0.389759	0.234117	0.179628	0.190077	0.133115	0.0589523	0.114997	XP_028054498.1	G-type lectin S-receptor-like serine/threonine-protein kinase At1g11330 isoform X1 [Camellia sinensis]
VaccDscaff103-snap-gene-3.34	0.48168	0.810534	0.763345	0.177967	0.114936	0.0847288	0.679403	0.313002	0.386463	0.448969	0.373181	0.740417	0.237042	0.21433	0.179181	XP_028054498.1	G-type lectin S-receptor-like serine/threonine-protein kinase At1g11330 isoform X1 [Camellia sinensis]
VaccDscaff103-snap-gene-4.59	1.69464	1.63381	1.81097	0.710082	0.948169	0.822321	1.68509	1.80242	1.83965	1.5614	1.64995	1.64799	1.24614	1.20847	1.6424	PRQ50961.1	putative RNA-directed DNA polymerase [Rosa chinensis]
VaccDscaff103-snap-gene-4.61	3.52067	3.35791	4.2634	1.73438	1.32645	1.65145	2.26513	2.88982	3.73797	4.57694	3.73255	3.37241	4.83296	3.7692	3.30861	XP_022878003.1	receptor-like serine/threonine-protein kinase SD1-8 isoform X1 [Olea europaea var. sylvestris]
VaccDscaff1040-snap-gene-0.8	5.88101	5.5978	5.46716	2.34113	1.98446	2.34065	1.5082	2.09993	3.75843	2.27017	2.7614	1.98698	9.12089	11.6606	8.36771	XP_022854704.1	acid phosphatase 1-like [Olea europaea var. sylvestris]
VaccDscaff1045-augustus-gene-0.11	8.98682	8.79559	9.29431	7.99504	9.69953	8.7867	8.23658	6.66274	6.22375	4.38266	4.85712	5.18525	7.91206	8.25313	9.40372	XP_028106882.1	MDIS1-interacting receptor like kinase 2-like [Camellia sinensis]
VaccDscaff104-processed-gene-1.20	0.997513	0.645591	0.117097	0.399265	0.803323	0.0584884	0.058624	0	0.714578	0.232443	0.483014	0.0613332	0.0306806	0.126816	0	XP_028102683.1	uncharacterized protein LOC114301925 [Camellia sinensis]
VaccDscaff1056-snap-gene-0.8	6.77207	7.25869	7.14077	2.34113	2.32465	2.56357	2.96053	3.89104	2.66903	3.48831	3.37504	4.09084	11.4596	13.3523	14.7319	XP_022854704.1	acid phosphatase 1-like [Olea europaea var. sylvestris]
VaccDscaff105-processed-gene-3.21	2.50127	2.18115	3.12167	3.95599	4.46059	3.08757	3.15663	5.85128	2.59529	3.86523	3.77372	3.173	1.6844	1.27197	1.59972	PSR93471.1	FAD-dependent urate hydroxylase [Actinidia chinensis var. chinensis]
VaccDscaff105-processed-gene-3.27	0.727454	0.612052	0.426977	1.0303	0.781117	0.597152	0.213763	0.472709	0.416895	2.03416	1.59685	1.43131	1.87945	1.71094	1.98445	XP_028083592.1	monooxygenase 2-like [Camellia sinensis]
VaccDscaff105-snap-gene-2.30	0.751176	0.757389	1.2438	1.26596	1.98109	1.76178	0.817877	1.97305	0.978798	0.773865	0.939324	0.894568	1.07008	0.140735	0.686322	PSS23502.1	Vacuolar protein sorting-associated protein [Actinidia chinensis var. chinensis]
VaccDscaff105-snap-gene-4.54	1.15385	1.32759	1.26419	9.59993	7.7091	1.32303	1.14527	6.7314	7.8175	0.836491	2.91358	4.09908	1.32492	2.34706	0.890236	XP_018825106.1	PREDICTED: vesicle-associated protein 2-1-like isoform X2 [Juglans regia]
VaccDscaff1062-snap-gene-0.13	0.187347	0.194002	0.26391	0.646046	0.536446	0.395458	0.484458	0.681747	0.214732	1.70259	1.40309	1.10585	1.01416	0.952717	0.557532	PSR83605.1	Cysteine-rich receptor-like protein kinase [Actinidia chinensis var. chinensis]
VaccDscaff106-augustus-gene-0.23	0.974512	0.913021	1.15487	0.868701	1.1073	0.892468	0.610904	0.699591	0.851018	1.38413	1.82159	2.19132	1.50722	1.25072	0.897644	XP_028095156.1	protein argonaute 2-like [Camellia sinensis]
VaccDscaff106-augustus-gene-2.33	5.51976	6.53238	3.77669	3.02995	3.53735	2.36724	2.96592	3.03342	3.18138	3.38094	1.95494	1.86179	4.19094	5.21294	2.11197	PSR87632.1	Protein PHLOEM PROTEIN 2-LIKE like [Actinidia chinensis var. chinensis]
VaccDscaff106-augustus-gene-4.43	0.342107	1.02342	0.535463	1.2359	1.95916	2.35361	1.96589	2.80599	1.42904	0.70861	0.785324	1.5706	1.27202	0.773208	1.43286	TEY28480.1	chaperonin GroEL [Salvia splendens]
VaccDscaff106-augustus-gene-4.47	1.55829	1.21023	1.18902	0.383828	0.464789	0.456845	0.274743	0.405038	0.267911	0.726232	0.30182	0.287439	0.862713	0.990546	0.386447	XP_027184719.1	uncharacterized protein LOC113782937 [Coffea eugenioides]
VaccDscaff106-processed-gene-3.9	0.220656	0.137096	0.0414443	0.913091	0.968794	0.910834	0.663962	0.596482	0.404657	0.164537	0.319112	0.303907	0.564657	0.134652	0.437771	XP_028070581.1	pentatricopeptide repeat-containing protein At4g19890 [Camellia sinensis]
VaccDscaff1076-augustus-gene-0.6	2.63135	3.01164	2.73126	1.3645	2.11496	1.29926	1.82318	2.44783	0.761933	5.29257	5.43636	7.08476	5.86123	13.0995	7.83071	XP_002266819.2	PREDICTED: heavy metal-associated isoprenylated plant protein 16-like [Vitis vinifera]
VaccDscaff1076-snap-gene-0.7	4.25937	2.33506	2.35296	2.71543	2.15227	2.35054	3.06279	7.55446	4.82455	11.4433	9.83513	8.87353	7.15139	6.8803	5.71645	XP_012089626.1	heavy metal-associated isoprenylated plant protein 46 [Jatropha curcas]|KDP22991.1 hypothetical protein JCGZ_01713 [Jatropha curcas]
VaccDscaff1077-augustus-gene-0.5	2.3967	3.12528	2.66759	0.962038	0.508346	0.499658	3.08837	1.47665	1.13951	9.92863	9.71977	8.73269	4.01887	4.51406	3.52218	PSS16216.1	Cyclin-L1 like [Actinidia chinensis var. chinensis]
VaccDscaff1081-processed-gene-0.0	9.70094	9.84856	8.21713	11.9942	11.9824	14.0975	13.9513	8.70171	10.2905	11.5243	11.986	15.3446	17.2237	22.2479	20.001	XP_015889446.1	protein transport protein Sec61 subunit beta [Ziziphus jujuba]
VaccDscaff1088-processed-gene-0.4	1.35426	1.0724	0.67331	2.51161	2.81328	1.56944	2.84652	3.14736	4.82102	4.3809	3.7854	5.95614	2.66581	4.29415	3.31898	XP_002284845.1	PREDICTED: uncharacterized protein LOC100254049 [Vitis vinifera]|RVW40535.1 hypothetical protein CK203_081496 [Vitis vinifera]|RVW99935.1 hypothetical protein CK203_024744 [Vitis vinifera]
VaccDscaff108-augustus-gene-1.26	20.9797	18.2525	19.9446	4.61696	4.96505	4.55753	9.82345	9.43129	11.5896	16.0688	18.9186	17.2559	12.9479	15.1288	13.9454	XP_007051457.2	PREDICTED: transcription factor bHLH14 [Theobroma cacao]
VaccDscaff1096-snap-gene-0.10	1.11028	0.484092	1.26219	0.575742	1.39437	1.20607	1.37371	1.82267	2.46478	2.94124	2.59566	1.95459	3.50836	3.74427	3.47802	PSS16197.1	CBS domain-containing protein [Actinidia chinensis var. chinensis]
VaccDscaff1098-augustus-gene-0.8	12.4222	13.7423	11.376	6.99374	6.25964	7.88988	7.40031	8.18241	7.99452	6.8321	10.5207	7.81821	8.65712	8.08271	7.65375	XP_028119473.1	uncharacterized protein LOC114316964 [Camellia sinensis]
VaccDscaff10-augustus-gene-0.25	2.12837	2.02031	2.33192	2.97074	2.7086	2.66231	3.58577	3.68812	3.90319	4.95959	4.85526	4.62392	4.97517	5.59211	4.13463	KJB81680.1	hypothetical protein B456_013G156600 [Gossypium raimondii]
VaccDscaff10-augustus-gene-1.21	0.870624	0.851464	0.908462	0.524203	0.461653	0.181505	0.409334	0.301729	0.310454	1.17217	1.79871	0.808918	1.90421	1.82015	2.06314	XP_028121588.1	uncharacterized protein LOC114318819 [Camellia sinensis]
VaccDscaff10-augustus-gene-1.25	0.333949	0.62246	0.658594	1.90835	1.27496	1.31583	1.25608	1.31939	0.949254	0.809303	1.34538	0.558504	1.70915	1.25669	1.35821	XP_028084125.1	glycerophosphodiester phosphodiesterase GDPDL3-like [Camellia sinensis]
VaccDscaff10-augustus-gene-101.28	9.62862	7.5777	9.04238	6.07146	3.49225	3.61323	6.5189	6.40697	7.23968	7.1798	9.94636	10.0408	6.63374	7.05089	5.15774	VaccDscaff10-augustus-gene-101.28	-
VaccDscaff10-augustus-gene-101.29	2.77897	2.1204	2.33506	1.58515	2.16381	2.02392	1.34095	1.7868	2.71579	0.783891	0.793211	1.58278	1.33158	1.63633	1.1607	PSR95350.1	Protein trichome birefringence-like [Actinidia chinensis var. chinensis]
VaccDscaff10-augustus-gene-106.30	0.582896	0.603602	0.656888	0.229721	0.278176	0.546842	0.548111	0.606038	0.908618	0.162994	0.0602131	0.114688	0.286852	0.177852	0.636042	XP_028103222.1	uncharacterized protein LOC114302406 [Camellia sinensis]
VaccDscaff10-augustus-gene-107.30	11.589	10.2133	7.75731	4.25143	2.00044	2.19757	3.01418	3.33273	2.71313	11.1467	7.00455	8.00496	9.10071	9.40429	8.43857	OWM78728.1	hypothetical protein CDL15_Pgr002899 [Punica granatum]|PKI44015.1 hypothetical protein CRG98_035600 [Punica granatum]
VaccDscaff10-augustus-gene-110.25	6.41251	8.4934	8.12281	5.58332	6.07304	4.5702	6.59075	6.40868	7.88543	8.43272	8.93485	9.48719	11.3018	11.7293	12.1304	XP_015579337.1	3-hydroxyisobutyryl-CoA hydrolase-like protein 5 isoform X1 [Ricinus communis]|XP_015579338.1 3-hydroxyisobutyryl-CoA hydrolase-like protein 5 isoform X1 [Ricinus communis]|XP_015579339.1 3-hydroxyisobutyryl-CoA hydrolase-like protein 5 isoform X1 [Ricinus communis]|XP_015579340.1 3-hydroxyisobutyryl-CoA hydrolase-like protein 5 isoform X1 [Ricinus communis]|XP_015579341.1 3-hydroxyisobutyryl-CoA…
VaccDscaff10-augustus-gene-112.36	1.44225	1.43125	1.52374	2.84196	3.61349	3.77723	0.734596	0.499835	0.330613	1.84842	1.42776	2.01004	3.07558	2.68923	1.96718	XP_028101314.1	anthocyanidin 3-O-glucosyltransferase 2-like [Camellia sinensis]
VaccDscaff10-augustus-gene-113.26	0.0512961	0.212473	0.144519	0.0505398	0.391681	0.192493	0	0.106665	0.376284	1.67344	1.27173	1.2616	2.27192	2.24337	1.78096	AHX74090.1	glucosyltransferase [Eucommia ulmoides]
VaccDscaff10-augustus-gene-113.29	0.223782	0.231731	0.472853	1.8741	0.854363	1.10219	0.210427	0.232666	0.256493	1.51224	1.32921	1.70618	1.4867	1.8208	1.72039	AUM57505.1	anthocyanidin 3-O-glucosyltransferase [Camellia fraterna]
VaccDscaff10-augustus-gene-113.31	1.51599	1.45355	1.42369	2.26811	2.25081	2.31769	0.475173	0.817275	0.720777	4.60545	5.04604	4.14276	7.90248	5.88188	9.19004	AHX74090.1	glucosyltransferase [Eucommia ulmoides]
VaccDscaff10-augustus-gene-114.36	2.40821	1.87031	2.04956	6.15419	6.24915	6.63655	4.7059	5.75095	6.17601	4.69977	4.35343	3.92389	4.85155	3.52086	4.03124	PSR84643.1	DEAD-box ATP-dependent RNA helicase like [Actinidia chinensis var. chinensis]
VaccDscaff10-augustus-gene-117.28	1.30638	1.24872	1.55714	1.93068	1.29484	1.41413	2.74032	2.92545	3.13289	1.07716	1.76471	1.08747	0.939605	1.22646	1.09653	XP_017241021.1	PREDICTED: GATA transcription factor 5-like [Daucus carota subsp. sativus]
VaccDscaff10-augustus-gene-119.36	4.12354	4.20224	4.54862	4.77211	4.77913	5.77203	3.84669	3.4366	4.29118	2.40982	2.50168	2.15711	3.38209	2.89578	3.83075	XP_018810829.1	PREDICTED: uncharacterized protein LOC108983590 isoform X1 [Juglans regia]|XP_018810830.1 PREDICTED: uncharacterized protein LOC108983590 isoform X1 [Juglans regia]
VaccDscaff10-augustus-gene-12.36	41.692	32.2157	31.3586	21.4751	21.3481	17.3572	22.1044	26.9438	28.4685	49.9047	47.1913	43.3221	40.5356	48.7187	40.9176	PHT62867.1	Transcription factor ILR3 [Capsicum annuum]
VaccDscaff10-augustus-gene-121.22	2.71088	2.7051	2.12924	12.9661	13.2194	12.7623	5.70073	5.842	6.68884	2.61867	1.47654	2.279	4.07496	2.90752	3.81368	RVX13051.1	Tubulin alpha-5 chain [Vitis vinifera]
VaccDscaff10-augustus-gene-121.27	10.2373	8.70226	7.4616	11.4412	11.0836	13.4744	8.18959	10.0083	10.2276	9.11481	8.83889	25.5538	20.1516	11.3444	30.9202	RDX85133.1	40S ribosomal protein S28, partial [Mucuna pruriens]
VaccDscaff10-augustus-gene-125.29	7.55079	6.1086	6.64787	5.34712	5.63042	6.41965	19.1927	12.0212	7.35635	11.2168	7.31246	6.49977	11.1476	16.5592	10.6501	XP_008796392.1	60S ribosomal protein L21-1 [Phoenix dactylifera]
VaccDscaff10-augustus-gene-125.37	29.4202	32.1933	26.9324	41.5309	44.4213	46.7352	39.172	34.7009	34.9675	15.8427	14.8124	13.3162	25.4279	24.8932	24.4019	PSS21121.1	Thioredoxin-like [Actinidia chinensis var. chinensis]
VaccDscaff10-augustus-gene-126.33	1.06996	1.60039	1.56304	0	0.22694	0.334592	0.223579	0.247208	0.10901	0	0	0.233911	0.117009	0.362737	0.471721	XP_016725843.1	PREDICTED: homeobox-leucine zipper protein HAT14-like [Gossypium hirsutum]
VaccDscaff10-augustus-gene-130.41	1.30679	1.27361	1.33551	1.89342	1.79755	1.83895	1.4818	1.23879	1.48019	0.788149	0.714661	0.604986	1.1727	1.29	1.22006	XP_028108901.1	protein ABHD18 isoform X1 [Camellia sinensis]
VaccDscaff10-augustus-gene-131.14	0.576526	0.33167	0.541424	7.06877	5.9307	5.94953	4.57791	3.8629	4.52281	12.2402	12.0434	11.7216	4.41337	4.36514	4.7023	PSS21132.1	Delta(12)-fatty-acid desaturase [Actinidia chinensis var. chinensis]
VaccDscaff10-augustus-gene-136.27	69.8423	75.9451	76.1624	113.476	127.012	125.38	69.5028	70.3708	62.0118	389.017	420.011	409.004	286.286	253.899	300.249	XP_028088731.1	probable galactinol--sucrose galactosyltransferase 2 isoform X1 [Camellia sinensis]|XP_028088733.1 probable galactinol--sucrose galactosyltransferase 2 isoform X1 [Camellia sinensis]|XP_028088734.1 probable galactinol--sucrose galactosyltransferase 2 isoform X1 [Camellia sinensis]|XP_028088735.1 probable galactinol--sucrose galactosyltransferase 2 isoform X1 [Camellia sinensis]|XP_028088736.1 pro…
VaccDscaff10-augustus-gene-137.20	44.5879	68.9007	55.0923	73.2088	79.27	79.4571	60.5723	50.3269	48.9544	279.628	265.84	272.028	207.5	160.769	225.437	XP_028088731.1	probable galactinol--sucrose galactosyltransferase 2 isoform X1 [Camellia sinensis]|XP_028088733.1 probable galactinol--sucrose galactosyltransferase 2 isoform X1 [Camellia sinensis]|XP_028088734.1 probable galactinol--sucrose galactosyltransferase 2 isoform X1 [Camellia sinensis]|XP_028088735.1 probable galactinol--sucrose galactosyltransferase 2 isoform X1 [Camellia sinensis]|XP_028088736.1 pro…
VaccDscaff10-augustus-gene-139.26	73.3284	84.0957	91.9918	12.8038	20.1712	20.7058	22.7571	22.0612	16.0574	54.5678	67.1654	56.0638	51.2668	28.6011	55.9182	PSS21167.1	Magnesium-chelatase subunit ChlH like [Actinidia chinensis var. chinensis]
VaccDscaff10-augustus-gene-14.13	0.169259	0.175271	0.158953	0	0.323101	0.317579	0.106105	0.234638	0.0517334	0.631057	0.641094	0.832565	0.555297	0.401675	0.391768	XP_028086624.1	transcription factor bHLH123-like [Camellia sinensis]
VaccDscaff10-augustus-gene-140.32	0.795774	0.618032	1.12099	0.245013	0.237355	0.606575	0.374143	0.361973	0.273629	0.0927167	0.205509	0.244646	0.097903	0.657598	0.394695	PSS33572.1	Zeatin O-xylosyltransferase [Actinidia chinensis var. chinensis]
VaccDscaff10-augustus-gene-143.25	2.89929	2.60854	3.21376	2.34143	1.63314	1.78358	1.78772	2.17432	1.6561	3.94285	4.3206	4.25501	2.10509	2.32033	2.26311	PSS32683.1	UPF0481 protein [Actinidia chinensis var. chinensis]
VaccDscaff10-augustus-gene-143.28	0.233158	0.482881	0.164222	1.43575	0.556351	0.984316	0.602922	1.93932	0.801722	1.24962	2.7698	4.18612	2.23744	1.95638	1.67684	XP_028061936.1	UDP-URONIC ACID TRANSPORTER 1 [Camellia sinensis]
VaccDscaff10-augustus-gene-144.23	2.70295	2.70245	1.05036	4.40788	3.20258	4.28456	3.85629	3.4886	4.61503	1.21626	1.44421	2.20064	2.56858	3.88661	2.12652	PRQ42045.1	putative RNA-directed DNA polymerase [Rosa chinensis]
VaccDscaff10-augustus-gene-145.20	11.887	10.351	27.4642	11.6452	11.668	11.6587	11.5587	10.6034	11.8286	19.1378	16.5352	20.1326	33.9021	41.7649	14.1366	PSS33557.1	Calcium-binding protein [Actinidia chinensis var. chinensis]
VaccDscaff10-augustus-gene-149.15	1.90881	1.84657	2.21715	1.83117	2.10955	1.93212	1.39341	1.56678	1.543	3.27744	3.11336	3.45919	2.89221	1.73702	3.51293	PSS15703.1	Triacylglycerol lipase [Actinidia chinensis var. chinensis]
VaccDscaff10-augustus-gene-149.16	16.0269	16.999	15.7087	32.961	33.7872	32.9178	28.4584	27.0979	33.1724	44.308	40.8269	44.2393	45.4081	53.5696	44.8395	XP_023741483.1	probable calcium-binding protein CML36 [Lactuca sativa]|PLY67935.1 hypothetical protein LSAT_5X159920 [Lactuca sativa]
VaccDscaff10-augustus-gene-150.13	0.453332	0.281661	0.766316	1.25062	0.865375	0.595409	1.19358	0.754128	2.3278	0.507056	2.62243	3.92461	0.803128	1.19877	1.43902	KCW47885.1	hypothetical protein EUGRSUZ_K01630 [Eucalyptus grandis]
VaccDscaff10-augustus-gene-151.18	12.3983	13.8709	12.6381	7.30473	6.71962	5.20198	6.50292	7.31973	8.28356	12.0209	13.0005	12.994	9.50464	8.55439	9.39406	TEY30421.1	two-component response regulator ARR-A family [Salvia splendens]
VaccDscaff10-augustus-gene-152.12	4.95772	5.81834	4.50067	4.07052	5.36287	3.72086	1.55395	1.89	2.4245	6.16139	7.68197	7.96625	9.2711	13.9504	9.83589	XP_028112469.1	transcription factor ORG2-like [Camellia sinensis]
VaccDscaff10-augustus-gene-160.17	15.7787	13.0646	12.6749	13.4583	12.9442	10.6739	17.7493	17.9304	15.8133	23.3674	23.6071	28.4797	19.316	17.5731	18.692	PSS34882.1	Mediator of RNA polymerase II transcription subunit 26b [Actinidia chinensis var. chinensis]
VaccDscaff10-augustus-gene-161.18	9.91846	12.5313	8.06669	5.75112	4.48427	3.42815	5.04259	5.9209	6.44022	2.12323	2.00993	2.56778	6.07208	5.69544	4.75468	XP_023925763.1	tubulin beta-5 chain-like [Quercus suber]
VaccDscaff10-augustus-gene-165.15	69.9616	69.4132	72.5075	55.372	56.327	56.3406	60.4584	61.9586	55.5266	53.3541	49.8127	51.1176	26.2913	23.052	23.7452	XP_028052488.1	protein NRT1/ PTR FAMILY 3.1-like [Camellia sinensis]
VaccDscaff10-augustus-gene-169.17	10.2136	6.27141	9.5435	23.6657	21.0155	19.6933	6.99792	8.80473	11.3889	17.7961	16.4886	14.9961	24.7018	30.2238	15.3756	PSS34990.1	WAT1-related protein [Actinidia chinensis var. chinensis]
VaccDscaff10-augustus-gene-17.19	2.44123	2.17145	1.99868	2.25106	1.88197	2.23151	3.47276	1.91989	3.75948	0.787656	1.48721	0.862125	1.417	1.55976	1.21082	PSS36358.1	Cycloartenol Synthase [Actinidia chinensis var. chinensis]
VaccDscaff10-augustus-gene-173.22	0.843909	0.776788	1.0567	0.923852	1.43196	0.879679	0.969892	1.46236	4.55691	0.437	0.48431	0.645727	0.738311	0.667572	0.651108	ABK94856.1	unknown [Populus trichocarpa]|PNT54069.1 hypothetical protein POPTR_001G119500 [Populus trichocarpa]
VaccDscaff10-augustus-gene-174.12	810.047	846.558	827.605	325.296	384.882	393.113	279.132	265.096	239.209	398.269	403.732	377.501	480.675	440.029	510.278	XP_006364755.1	PREDICTED: magnesium-protoporphyrin IX monomethyl ester [oxidative] cyclase, chloroplastic isoform X1 [Solanum tuberosum]
VaccDscaff10-augustus-gene-174.13	3.91984	4.90472	2.93983	2.68198	1.58487	1.0215	0.69111	1.78301	1.79713	1.16714	1.26537	1.12474	3.18822	1.96567	2.29523	XP_028081351.1	probable leucine-rich repeat receptor-like protein kinase At5g49770 [Camellia sinensis]
VaccDscaff10-augustus-gene-176.27	22.1076	16.8649	17.5675	17.8506	14.858	13.3768	15.1299	16.5929	22.1306	37.9814	36.1475	38.8007	30.3209	34.8581	25.5636	PSS17703.1	Protein LURP-one-related like [Actinidia chinensis var. chinensis]
VaccDscaff10-augustus-gene-176.31	5.36635	4.58207	5.65852	4.45241	4.22338	5.47605	6.10845	6.36248	5.09328	2.19383	2.43133	1.94501	2.87251	2.77683	3.64226	PSS23892.1	Protein LURP-one-related like [Actinidia chinensis var. chinensis]
VaccDscaff10-augustus-gene-179.14	0.728165	0.471269	0.427394	0.538072	0.260627	0.341563	0.513533	0.378537	0.500763	2.03615	1.88048	1.88043	1.07502	1.66632	0.632033	XP_028094852.1	high mobility group B protein 6, partial [Camellia sinensis]
VaccDscaff10-augustus-gene-187.38	1.14855	1.24882	1.51007	1.58427	1.53475	1.13139	1.99802	1.49269	2.3696	0.428222	0.415259	0.677953	0.734785	0.759297	0.911471	PSS17681.1	G-type lectin S-receptor-like serine/threonine-protein kinase [Actinidia chinensis var. chinensis]
VaccDscaff10-augustus-gene-192.35	30.2421	30.4949	31.1477	4.39616	5.53638	3.44179	8.43796	7.371	7.72808	14.3252	16.2858	16.6804	17.0296	21.9844	18.6882	PSR93580.1	Beta-amyrin 28-oxidase [Actinidia chinensis var. chinensis]
VaccDscaff10-augustus-gene-194.34	2.7016	2.37185	2.86804	0.752238	0.616614	0.826466	0.717932	1.22124	0.915488	0.985356	0.667352	1.15555	1.61851	1.37384	0.640851	PSS23854.1	Macrophage migration inhibitory factor like [Actinidia chinensis var. chinensis]
VaccDscaff10-augustus-gene-197.22	9.63618	10.4946	11.5979	84.3011	103.708	111.339	34.5781	31.2654	28.1832	9.96256	10.183	8.55367	20.4946	16.6723	22.4139	XP_028099893.1	chaperone protein dnaJ C76, chloroplastic [Camellia sinensis]
VaccDscaff10-augustus-gene-198.18	5.94782	8.8887	6.72822	6.19309	5.16087	4.18495	15.444	13.5625	13.1387	9.38684	10.9616	9.84089	11.0428	11.1362	13.0071	XP_028074132.1	uncharacterized protein LOC114276551 isoform X2 [Camellia sinensis]
VaccDscaff10-augustus-gene-20.35	298.164	293.389	288.066	25.6609	28.4733	29.0017	14.6072	17.1955	15.0943	73.2607	71.3723	72.6095	114.479	121.363	119.443	OMO80426.1	Chlorophyll A-B binding protein, plant [Corchorus capsularis]
VaccDscaff10-augustus-gene-207.28	0.914672	1.37339	1.33142	2.29803	2.79366	2.27396	3.22533	3.51865	2.47416	2.3019	2.07868	1.70969	2.34064	1.81404	2.722	PSR98495.1	UPF0111 protein like [Actinidia chinensis var. chinensis]
VaccDscaff10-augustus-gene-209.25	2.16471	1.14195	1.4192	2.29376	2.33902	2.83548	3.30293	1.86847	2.50923	3.80699	5.02077	3.77702	3.85915	4.81869	2.75508	RRT60911.1	hypothetical protein B296_00038814 [Ensete ventricosum]
VaccDscaff10-augustus-gene-218.33	1.59552	1.33094	1.70649	0.829666	0.761431	0.66526	0.541778	0.829433	1.01597	1.11538	0.778304	1.22083	0.654316	0.991677	0.483609	XP_028113184.1	ACT domain-containing protein ACR10-like [Camellia sinensis]|XP_028113185.1 ACT domain-containing protein ACR10-like [Camellia sinensis]
VaccDscaff10-augustus-gene-222.29	7.25302	7.82038	7.23275	3.64671	4.42483	3.6828	4.88663	5.55855	5.86212	20.0375	20.4302	18.5005	20.9743	19.8869	23.6985	XP_028066321.1	phenylalanine ammonia-lyase [Camellia sinensis]
VaccDscaff10-augustus-gene-222.30	1.03753	1.61158	0.77949	0.408894	0.462133	0.421789	1.00814	0.503405	0.50739	2.6111	2.89378	2.92602	3.36986	2.60291	3.70515	XP_028066321.1	phenylalanine ammonia-lyase [Camellia sinensis]
VaccDscaff10-augustus-gene-224.19	1.67667	1.24017	1.49024	1.26846	1.94324	1.71341	1.97077	1.52533	1.37269	0.809313	0.618572	0.530189	0.825115	1.0049	1.12862	PSS23661.1	Auxin response factor like [Actinidia chinensis var. chinensis]
VaccDscaff10-augustus-gene-224.21	107.778	119.698	106.341	248.243	283.573	299.786	199.019	209.801	174.339	91.8465	104.544	94.9876	147.033	137.81	159.693	PSS23709.1	RNA recognition motif domain protein [Actinidia chinensis var. chinensis]
VaccDscaff10-augustus-gene-226.27	3.67603	3.68381	2.56132	3.21291	2.26363	1.72433	7.7496	6.10282	10.6014	26.7479	31.2974	32.0226	15.4059	18.2113	15.3507	XP_009760326.1	PREDICTED: aquaporin PIP2-1-like [Nicotiana sylvestris]
VaccDscaff10-augustus-gene-229.24	0.706099	2.01075	1.32622	3.1306	3.03275	3.31212	2.15788	2.56946	3.56098	4.4425	4.0117	3.82055	5.90719	3.77027	4.72793	PSS23719.1	MLO-like protein [Actinidia chinensis var. chinensis]
VaccDscaff10-augustus-gene-230.19	6.32997	6.76128	6.50626	4.37056	4.47181	3.83427	6.23343	7.20313	7.12958	6.50405	9.937	9.02222	6.37731	6.2352	5.63644	XP_028102956.1	protein IQ-DOMAIN 1-like [Camellia sinensis]
VaccDscaff10-augustus-gene-243.31	5.93855	6.8791	5.95508	6.1485	5.95632	6.70437	4.82699	5.44177	8.67556	3.28363	2.80732	3.56475	3.76451	4.50431	4.79261	XP_008223128.1	PREDICTED: histone H2A [Prunus mume]|ONI00320.1 hypothetical protein PRUPE_6G082300 [Prunus persica]|PQQ00674.1 histone H2A [Prunus yedoensis var. nudiflora]
VaccDscaff10-augustus-gene-246.21	274.384	260.629	275.849	85.3121	85.0321	88.3784	86.2684	90.2664	93.576	332.3	322.38	325.297	166.357	141.665	160.608	OMO58932.1	Heat shock protein 70 family [Corchorus capsularis]
VaccDscaff10-augustus-gene-246.22	2.65626	2.62836	2.6054	5.17603	4.61987	2.82422	6.10559	6.38263	5.62901	1.26544	1.52439	3.71651	1.39433	1.32077	1.34675	RVW98714.1	Short-chain dehydrogenase TIC 32, chloroplastic [Vitis vinifera]
VaccDscaff10-augustus-gene-247.17	3.64571	3.58455	3.90791	1.77784	1.86286	2.38379	2.52783	1.99095	2.66757	6.65897	6.04845	5.18061	3.44324	3.44574	2.77628	PSS09876.1	Protein like [Actinidia chinensis var. chinensis]
VaccDscaff10-augustus-gene-248.11	1.64279	1.86163	1.54277	3.0539	3.16554	3.5767	3.81817	4.25391	3.86533	1.67568	2.11325	1.67713	2.01347	1.29252	1.62961	PSS09875.1	hypothetical protein CEY00_Acc16854 [Actinidia chinensis var. chinensis]
VaccDscaff10-augustus-gene-248.15	1.25305	1.03042	0.761434	2.86858	3.16586	2.73142	1.6981	1.57103	4.19038	2.95425	4.11163	3.91572	2.82932	3.56091	3.07094	RZC75798.1	hypothetical protein C5167_002773 [Papaver somniferum]
VaccDscaff10-augustus-gene-248.17	2.21917	3.04485	2.08405	1.6945	1.21791	1.71757	1.87806	1.67277	1.98397	0.775675	0.745029	0.873269	1.3105	0.846387	0.605375	PSS09869.1	RHOMBOID-like protein [Actinidia chinensis var. chinensis]
VaccDscaff10-augustus-gene-249.13	3.30141	3.46823	3.99907	5.0441	4.01875	4.93758	3.55431	4.67613	4.34337	13.8252	14.2839	17.7926	11.773	9.14862	7.54657	XP_028124650.1	oxysterol-binding protein-related protein 3C-like isoform X2 [Camellia sinensis]
VaccDscaff10-augustus-gene-255.16	42.824	41.7366	44.2721	91.6536	91.0214	94.0234	33.3314	31.4288	34.9774	33.8781	34.2001	40.3592	66.5877	83.0831	65.327	CBI30478.3	unnamed protein product, partial [Vitis vinifera]
VaccDscaff10-augustus-gene-256.15	27.2574	30.8245	29.5259	37.2956	32.0711	39.1093	26.8763	22.4687	25.9523	97.402	101.034	105.752	61.4769	82.742	64.0355	XP_028055820.1	uncharacterized protein LOC114259968 isoform X2 [Camellia sinensis]|XP_028055824.1 uncharacterized protein LOC114259968 isoform X2 [Camellia sinensis]
VaccDscaff10-augustus-gene-258.24	4.63419	6.83829	8.70407	8.04733	5.30778	5.86919	4.08528	6.80566	5.47094	9.66484	17.9517	8.83309	10.5475	6.65747	9.59626	PSS23791.1	Phosphatidylinositol:ceramide inositolphosphotransferase [Actinidia chinensis var. chinensis]
VaccDscaff10-augustus-gene-26.18	1.12347	1.20813	1.54203	2.85242	1.73219	2.9998	0.446951	1.07822	0.950915	7.20942	9.01655	7.69424	8.84604	5.97689	6.77249	AXY96230.1	aromatic amino acid aminotransferase 1 [Camellia sinensis]
VaccDscaff10-augustus-gene-260.15	12.971	11.0254	10.3957	14.0286	14.8805	15.4189	7.15128	7.81921	7.08968	48.2423	49.3624	46.3869	67.6578	61.6642	74.2257	XP_006363062.1	PREDICTED: probable anion transporter 3, chloroplastic [Solanum tuberosum]
VaccDscaff10-augustus-gene-264.22	1.55165	1.58475	1.77656	0.900508	0.994086	0.797629	0.719532	0.751376	0.643169	0.812291	0.988058	0.731873	0.815888	0.821487	0.737972	PSR84885.1	Potassium transporter like [Actinidia chinensis var. chinensis]
VaccDscaff10-augustus-gene-270.22	2.12959	2.97707	2.59991	1.53867	0.948551	1.33191	1.602	2.14033	1.56217	2.28272	3.92309	2.09505	2.55014	2.23812	2.39417	PSS35635.1	Oxidation resistance protein [Actinidia chinensis var. chinensis]
VaccDscaff10-augustus-gene-278.16	2.12207	1.13306	1.37009	0.947384	1.10766	0.870979	0.467678	0.723947	1.27694	1.638	2.3976	2.31598	0.717955	1.3152	0.493369	PSS23904.1	Phosphate transporter like [Actinidia chinensis var. chinensis]
VaccDscaff10-augustus-gene-28.26	4.29799	3.0095	3.53658	1.77451	2.50043	2.03528	2.88679	3.14932	3.41554	2.2129	2.53704	2.05373	1.6518	2.03995	1.58359	PSR96389.1	Vacuolar cation/proton exchanger like [Actinidia chinensis var. chinensis]
VaccDscaff10-augustus-gene-284.26	0.909511	0.614229	0.965544	2.41558	1.35875	1.63231	1.78484	1.7679	1.70419	0.921463	0.571884	0.77805	0.895167	0.925028	0.745307	XP_019244611.1	PREDICTED: uncharacterized protein LOC109224489 [Nicotiana attenuata]
VaccDscaff10-augustus-gene-285.26	0.328187	0.259881	0.435113	0.608655	0.700187	0.507109	0.490132	0.501789	0.513348	0.431859	0.358959	0.417823	0.247008	0.0785379	0.229803	XP_028125718.1	putative disease resistance protein RGA3 [Camellia sinensis]
VaccDscaff10-augustus-gene-30.27	1.37901	0.755999	1.14269	1.91814	1.54849	1.82642	1.67811	2.19281	2.75209	1.5878	2.17868	1.11724	2.63469	4.53763	2.33356	XP_010915605.1	PREDICTED: malate dehydrogenase, mitochondrial [Elaeis guineensis]
VaccDscaff10-augustus-gene-312.35	5.32601	5.83962	6.00208	8.88985	9.03062	9.05262	7.01144	6.0912	5.77417	2.89098	4.11014	3.32869	4.34778	4.30164	4.72387	XP_028063149.1	putative wall-associated receptor kinase-like 16 [Camellia sinensis]
VaccDscaff10-augustus-gene-315.26	0.128382	0.354512	0.120565	0.548118	0.530986	0.562058	1.4084	1.55725	0.824028	0.678092	0.707296	0.547296	0.968736	0.65286	0.636759	PSS09823.1	Wall-associated receptor kinase [Actinidia chinensis var. chinensis]
VaccDscaff10-augustus-gene-316.34	6.57687	6.96297	4.83975	3.33667	2.06122	2.21018	2.63067	4.43959	5.49055	1.82992	1.01402	1.20712	2.89842	2.79544	2.72649	XP_028107558.1	protein WVD2-like 3 isoform X1 [Camellia sinensis]|XP_028107559.1 protein WVD2-like 3 isoform X1 [Camellia sinensis]
VaccDscaff10-augustus-gene-317.24	8.10479	8.45395	8.30579	11.5991	16.2901	16.4835	10.5416	9.96425	8.16392	5.59687	6.08057	5.44165	8.55923	5.80625	8.27451	PSR92789.1	CRM-domain containing factor CFM3A like [Actinidia chinensis var. chinensis]
VaccDscaff10-augustus-gene-319.37	17.8146	17.3953	17.875	6.87397	5.94795	5.5921	8.535	7.4651	10.9935	7.63949	7.69686	8.06314	7.80015	9.85155	7.4584	XP_028074098.1	auxin-responsive protein IAA14-like [Camellia sinensis]
VaccDscaff10-augustus-gene-320.33	18.4203	15.9981	13.7912	7.10895	6.96777	5.57451	8.06187	8.56086	8.01707	17.2485	18.8528	15.1152	9.44086	14.4179	8.42052	XP_028087156.1	auxin-induced protein 22B [Camellia sinensis]|ARQ20702.1 auxin early response protein AUX/IAA4 [Camellia sinensis]
VaccDscaff10-augustus-gene-324.26	2.56999	2.48387	2.09172	1.73027	1.30824	2.21011	1.57081	1.78135	1.29609	5.50957	5.48659	5.47799	5.31187	4.70491	6.20348	XP_027116374.1	ATP sulfurylase 1, chloroplastic-like [Coffea arabica]
VaccDscaff10-augustus-gene-328.27	14.7789	15.9438	17.1675	9.4875	10.2722	8.79232	10.1685	11.2432	12.9376	6.67166	6.0109	8.86536	7.55168	7.90834	8.93925	XP_023900577.1	VAN3-binding protein-like isoform X1 [Quercus suber]
VaccDscaff10-augustus-gene-329.30	1.46576	3.21422	1.45749	2.97325	3.70326	2.83109	2.91873	3.31684	2.21367	6.18817	5.61118	6.0224	5.09168	4.29692	5.55941	XP_011030634.1	PREDICTED: protein lin-12-like isoform X1 [Populus euphratica]|XP_011030635.1 PREDICTED: protein lin-12-like isoform X1 [Populus euphratica]|XP_011030636.1 PREDICTED: protein lin-12-like isoform X1 [Populus euphratica]|XP_011030637.1 PREDICTED: protein lin-12-like isoform X1 [Populus euphratica]
VaccDscaff10-augustus-gene-331.25	3.30906	3.27085	3.0605	7.3603	7.99162	7.38467	5.98744	6.09894	5.97647	4.39285	3.88438	4.88307	6.41504	4.79331	6.31634	PSS33849.1	Serine/threonine-protein kinase [Actinidia chinensis var. chinensis]
VaccDscaff10-augustus-gene-331.28	2.77096	4.20627	3.69638	1.61325	2.01363	2.24508	2.99052	2.3899	3.23376	1.49684	1.20351	1.67278	1.64255	1.5052	2.34267	EOY05740.1	CVP2 like 1 isoform 1 [Theobroma cacao]|EOY05741.1 CVP2 like 1 isoform 1 [Theobroma cacao]|EOY05742.1 CVP2 like 1 isoform 1 [Theobroma cacao]|EOY05744.1 CVP2 like 1 isoform 1 [Theobroma cacao]
VaccDscaff10-augustus-gene-334.25	10.652	9.75008	8.48508	17.0543	16.4305	18.5587	15.5611	15.3269	15.6102	7.80107	6.77895	7.76585	10.016	11.6076	9.15139	PSR92729.1	Photosystem II D1 precursor processing protein like [Actinidia chinensis var. chinensis]
VaccDscaff10-augustus-gene-337.30	1.4481	1.70402	1.91627	3.56688	2.38736	1.54379	2.352	3.49024	3.13849	0.981645	1.22391	1.42461	1.61962	1.53975	1.95884	XP_022732989.1	CCR4-NOT transcription complex subunit 1-like isoform X8 [Durio zibethinus]
VaccDscaff10-augustus-gene-342.30	4.80089	4.51948	3.68884	3.72675	3.14741	4.54943	2.14319	2.16802	2.35669	12.4302	12.5235	11.0681	8.82986	8.58188	8.61075	XP_028086177.1	sugar transport protein 13-like [Camellia sinensis]
VaccDscaff10-augustus-gene-343.23	1.1169	0.8096	0.734226	0.165065	0.213207	0.157172	0.525122	0.522558	0.563271	0.156157	0.115375	0.219756	0.439713	2.04472	0.387778	XP_028086128.1	thermospermine synthase ACAULIS5-like [Camellia sinensis]
VaccDscaff10-augustus-gene-345.26	0.941013	1.43846	1.22037	1.76598	1.9674	1.42931	3.03379	2.98171	2.38312	1.12771	1.2498	1.23433	1.2349	1.73184	0.755661	ONK64908.1	uncharacterized protein A4U43_C07F31360 [Asparagus officinalis]
VaccDscaff10-augustus-gene-347.28	105.22	90.1171	89.6258	76.1029	84.0456	78.1003	83.9306	70.8498	75.0757	56.4771	53.0165	54.2054	43.9247	41.8985	41.2057	CBI26172.3	unnamed protein product, partial [Vitis vinifera]
VaccDscaff10-augustus-gene-347.32	1.02423	0.817557	0.961871	1.34551	1.46638	1.50138	0.802591	1.08708	0.978291	0.815453	0.529015	1.11258	0.840065	0.39064	0.656176	XP_028058808.1	LOW QUALITY PROTEIN: mediator of RNA polymerase II transcription subunit 33A-like [Camellia sinensis]
VaccDscaff10-augustus-gene-348.25	0.0994188	0.463276	0.420145	0.783624	0.189783	0.466347	0.420686	0.155049	0.364644	4.17003	3.33773	3.2765	2.73982	2.98289	1.97242	AYC35391.1	flavonoid 3&apos;,5&apos;-hydroxylase [Vaccinium corymbosum]
VaccDscaff10-augustus-gene-349.23	105.499	115.563	107.847	65.9624	67.3117	63.7025	62.4165	61.8292	56.4514	31.4902	29.8785	30.7519	50.6982	41.0973	53.9334	AYC35391.1	flavonoid 3&apos;,5&apos;-hydroxylase [Vaccinium corymbosum]
VaccDscaff10-augustus-gene-35.36	89.9112	84.5146	77.792	98.6821	89.4263	101.289	110.471	105.784	108.507	49.9193	48.8965	46.5667	66.1597	73.9503	66.0755	PSR96467.1	Protein CROWDED NUCLEI like [Actinidia chinensis var. chinensis]
VaccDscaff10-augustus-gene-350.45	57.2111	71.3918	61.5103	30.9382	35.3079	40.6524	37.9301	41.1602	34.7897	21.3117	24.3409	21.8551	34.3945	29.0428	34.071	AST13253.1	glutamine synthetase [Rhododendron fortunei]
VaccDscaff10-augustus-gene-356.19	0.846806	0.730738	1.19287	1.36272	1.64343	1.6683	1.14132	1.02716	1.13882	2.1048	2.47846	2.27706	2.7226	2.3828	2.82804	XP_028059549.1	MDIS1-interacting receptor like kinase 2-like [Camellia sinensis]
VaccDscaff10-augustus-gene-357.34	24.2479	23.1831	23.8322	31.9412	32.5914	31.1618	33.1082	31.6341	27.8381	12.4462	11.3917	12.2214	17.4578	16.6213	16.9362	XP_028092575.1	uncharacterized protein At4g15545 [Camellia sinensis]
VaccDscaff10-augustus-gene-359.32	0.682721	0.735252	1.51312	1.3184	1.32933	1.40908	0.513583	1.02215	0.225365	0.229089	0.59241	0.537317	0.537563	0.444396	0.677244	PSS33934.1	PAX-interacting protein [Actinidia chinensis var. chinensis]
VaccDscaff10-augustus-gene-361.26	3.33758	1.53606	1.50914	0.974333	1.06186	0.579841	2.7897	1.28522	1.58686	6.4523	3.95849	5.10758	2.43329	3.64597	3.92392	VaccDscaff10-augustus-gene-361.26	-
VaccDscaff10-augustus-gene-363.24	0.39567	0.281686	0.55737	0.706579	0.944129	0.788794	0.837131	0.539935	0.566885	1.12945	0.996272	0.924474	0.973575	0.930599	1.05483	XP_028075676.1	probable LRR receptor-like serine/threonine-protein kinase At3g47570 [Camellia sinensis]
VaccDscaff10-augustus-gene-364.26	0.527404	0.433145	0.512372	1.8635	1.66638	1.56966	1.72721	1.96647	1.96775	3.03429	2.12287	2.70159	1.71836	1.77568	1.67776	XP_028056138.1	probable LRR receptor-like serine/threonine-protein kinase At3g47570 [Camellia sinensis]
VaccDscaff10-augustus-gene-365.35	3.48134	2.25313	3.30653	2.18274	2.41659	2.59797	2.34359	3.00259	2.53924	4.68302	4.61788	5.37082	3.73793	4.02357	4.00282	XP_015892703.1	serine/threonine-protein kinase PBL27 [Ziziphus jujuba]
VaccDscaff10-augustus-gene-370.35	3.45366	3.4858	3.53077	1.16296	1.83596	1.47647	1.31547	1.6363	2.04439	2.93388	4.10954	4.21479	1.85019	2.00084	2.68872	PSR92624.1	Protein like [Actinidia chinensis var. chinensis]
VaccDscaff10-augustus-gene-370.36	35.1873	30.5877	30.8345	30.7262	24.9359	28.4843	24.6772	29.2429	27.085	48.0448	40.4817	47.2359	48.5316	56.3745	45.2948	PLY84628.1	hypothetical protein LSAT_1X25420 [Lactuca sativa]
VaccDscaff10-augustus-gene-373.28	4.81951	2.16987	6.73007	2.31229	3.80002	7.54879	1.57631	1.91719	2.11353	1.56251	1.21217	7.42121	1.31993	4.64599	1.45504	XP_028087840.1	protein pleiotropic regulatory locus 1-like [Camellia sinensis]
VaccDscaff10-augustus-gene-373.30	9.16576	8.75176	10.8435	16.0675	16.5878	15.0759	11.529	12.8712	18.6644	17.4195	14.3868	16.0434	16.988	23.0027	20.6642	XP_009338107.1	PREDICTED: 60S ribosomal protein L22-3 [Pyrus x bretschneideri]|XP_009338109.1 PREDICTED: 60S ribosomal protein L22-3 [Pyrus x bretschneideri]|XP_009346811.1 PREDICTED: 60S ribosomal protein L22-3 [Pyrus x bretschneideri]|XP_009346812.1 PREDICTED: 60S ribosomal protein L22-3 [Pyrus x bretschneideri]
VaccDscaff10-augustus-gene-378.26	3.10684	3.7534	2.75558	0.510172	0.988451	0.323852	0	0.717818	0.791329	0.965284	0.713191	0.849011	2.03856	4.38867	2.39704	VaccDscaff10-augustus-gene-378.26	-
VaccDscaff10-augustus-gene-378.29	17.5362	15.3445	13.8336	7.08385	5.94186	4.52418	8.57466	10.0278	10.9342	13.158	11.1407	13.3701	13.9803	16.7653	13.0467	XP_028079971.1	ethylene-responsive transcription factor RAP2-3-like [Camellia sinensis]
VaccDscaff10-augustus-gene-380.40	1.3044	0.491175	0.890893	26.9885	21.0517	6.00733	1.22656	7.89052	8.37238	29.7322	32.3386	20.8818	26.1433	8.68354	16.7035	PSR92551.1	Major allergen Pru ar like [Actinidia chinensis var. chinensis]
VaccDscaff10-augustus-gene-381.28	4.10337	5.05849	7.15656	9.04833	12.1225	11.3654	21.4973	17.4714	25.0836	4.73535	4.84431	4.61349	8.46194	13.7125	12.0175	PSR92535.1	Major allergen Pru ar like [Actinidia chinensis var. chinensis]
VaccDscaff10-augustus-gene-381.30	0.578195	0.35924	0.977385	0.227868	0.662238	1.08486	2.82719	1.80345	1.48448	1.83236	1.43346	0.568816	3.30064	4.11642	1.95009	PSR92535.1	Major allergen Pru ar like [Actinidia chinensis var. chinensis]
VaccDscaff10-augustus-gene-381.33	12.8285	15.6353	14.926	156.482	173.587	156.348	86.1484	81.325	94.9363	336.815	288.49	264.246	265.82	345.928	290.098	PSR92551.1	Major allergen Pru ar like [Actinidia chinensis var. chinensis]
VaccDscaff10-augustus-gene-381.37	0.174869	0.362161	0.492666	0.516872	0.333811	0.328105	0.164433	1.09087	0.641377	1.14095	0.722557	0.516097	1.549	2.13423	3.81625	PSR92535.1	Major allergen Pru ar like [Actinidia chinensis var. chinensis]
VaccDscaff10-augustus-gene-383.24	10.9032	10.7078	11.6267	6.79202	6.57973	7.19319	10.3849	9.72711	9.61062	5.31088	4.72321	5.95141	7.75421	8.65678	8.23394	EOY06643.1	GATA transcription factor 15, putative [Theobroma cacao]
VaccDscaff10-augustus-gene-383.29	0.583261	0.603979	0.10955	0.114932	0.11134	0.656621	2.96165	0	4.17156	0.434921	0	0.22952	2.87031	0.949139	1.62003	KEH37160.1	cAMP-regulated phosphoprotein-like protein [Medicago truncatula]
VaccDscaff10-augustus-gene-385.38	0	0	0	0.0727085	0.493051	0.138464	0.0693927	0	0.135334	2.20112	1.52464	1.30679	1.16212	1.42606	1.31768	PSR92515.1	Lichenase like [Actinidia chinensis var. chinensis]
VaccDscaff10-augustus-gene-388.23	3.38695	3.90538	4.69373	2.57942	2.98807	2.57631	2.66837	2.58871	1.56121	4.84633	4.69016	5.83551	4.46873	2.23442	7.75472	XP_028125718.1	putative disease resistance protein RGA3 [Camellia sinensis]
VaccDscaff10-augustus-gene-388.24	1.03352	1.31347	1.76472	2.22172	4.70809	2.46807	1.54612	1.17224	1.24921	1.75152	1.50439	2.07973	1.80326	1.09894	1.53785	PSR97888.1	Protein like [Actinidia chinensis var. chinensis]
VaccDscaff10-augustus-gene-39.35	4.31006	4.12843	5.05955	14.7566	14.6039	13.4445	10.5374	11.539	11.1646	9.94298	10.2403	11.0244	10.075	7.78089	8.12342	PSR96458.1	E3 ubiquitin-protein like [Actinidia chinensis var. chinensis]
VaccDscaff10-augustus-gene-39.36	0.810773	0.839573	0.253803	3.26184	3.54682	3.99328	3.20839	4.07431	3.87203	0.440833	0.488558	0.930558	0.531991	0.515379	0.435645	PSS16065.1	Zinc finger protein like [Actinidia chinensis var. chinensis]
VaccDscaff10-augustus-gene-390.33	1.01172	0.523831	1.24704	0.934507	1.20706	1.06779	1.84324	1.38061	2.0873	3.30056	3.07001	2.23945	1.058	1.41486	3.01082	AYA73392.1	WRKY transcription factor 48 [Camellia sinensis]
VaccDscaff10-augustus-gene-390.42	0.587564	0.991525	0.73572	1.09348	0.706201	0.755378	1.16639	1.92318	1.59633	1.15618	0.651913	0.47099	0.642553	0.663988	0.604437	PSS28987.1	ABC transporter B family member 9 like [Actinidia chinensis var. chinensis]
VaccDscaff10-augustus-gene-393.24	4.59785	4.96523	2.09727	1.03544	7.71117	1.41728	6.42344	1.16095	1.44547	1.83669	0.407107	0.7108	2.77985	5.21073	0.521253	XP_028100691.1	glutamic acid-rich protein [Camellia sinensis]
VaccDscaff10-augustus-gene-393.29	0.56374	0.129726	0.117648	0.370286	0.239141	0.235054	0.1178	0.130249	0.574352	3.61981	2.13526	1.9719	1.78785	1.84749	2.29901	XP_028115735.1	transcription factor MYB108-like [Camellia sinensis]
VaccDscaff10-augustus-gene-397.21	0.551368	0.372361	0.517797	0.992	1.28133	1.21445	0.698799	0.972045	0.857273	0.446891	0.866725	0.495256	0.80221	0.243815	0.451823	PSR92465.1	Importin beta-like [Actinidia chinensis var. chinensis]
VaccDscaff10-augustus-gene-397.24	1.88293	1.43671	2.14056	0.878764	1.89177	0.836747	1.30463	0.927325	0.954138	0.461858	1.02372	1.60865	0.682771	0.907132	0.884759	OVA13545.1	Methyltransferase domain [Macleaya cordata]
VaccDscaff10-augustus-gene-399.31	1.71139	1.36322	1.05086	2.20498	6.09405	4.81662	3.83747	1.64246	1.02605	2.82223	3.53573	3.23775	1.42526	3.07951	2.80767	ESR32452.1	hypothetical protein CICLE_v10004546mg [Citrus clementina]
VaccDscaff10-augustus-gene-40.31	0.951072	0.303033	1.3741	2.59491	1.39656	1.78449	1.44466	1.44521	1.74415	0.818294	1.1336	1.15156	0.360028	0.595261	0.798297	PSR84619.1	Elongation factor Ts like [Actinidia chinensis var. chinensis]
VaccDscaff10-augustus-gene-40.33	238.998	268.09	269.491	76.458	71.7043	78.0687	41.8419	55.7056	44.5107	88.1067	87.9233	93.886	116.192	114.275	118.499	XP_020416135.1	chlorophyll a-b binding protein 8, chloroplastic [Prunus persica]|ONI18010.1 hypothetical protein PRUPE_3G191900 [Prunus persica]|ONI18011.1 hypothetical protein PRUPE_3G191900 [Prunus persica]
VaccDscaff10-augustus-gene-44.25	0.423385	0.438424	0.511209	0.655509	1.03912	0.907879	0.909985	0.691732	0.887357	2.3678	2.06182	1.60656	1.36918	1.5994	1.97994	XP_028082079.1	gibberellin 2-beta-dioxygenase 1-like [Camellia sinensis]|ASJ80914.1 gibberellin 2-oxidase 2 [Camellia sinensis]
VaccDscaff10-augustus-gene-50.45	0.272529	0.28221	0.383905	0.671278	0.260119	0.127836	0.128133	0.141675	0	2.54022	1.54837	0.670272	0.402347	2.91038	0.405515	VaccDscaff10-augustus-gene-50.45	-
VaccDscaff10-augustus-gene-52.41	171.3	184.666	181.664	29.8487	32.1286	34.948	13.7865	15.5546	13.1693	56.2669	64.522	58.5041	71.7095	76.3079	79.1749	XP_022898568.1	chlorophyll a-b binding protein 37, chloroplastic [Olea europaea var. sylvestris]
VaccDscaff10-augustus-gene-60.41	133.669	129.616	102.198	93.0477	95.825	88.735	83.476	80.6664	87.795	55.1182	54.1063	55.7449	95.6676	108.981	100.384	PSS14405.1	2-alkenal reductase [Actinidia chinensis var. chinensis]
VaccDscaff10-augustus-gene-60.44	1.00581	0.84315	1.21445	0.283137	0.457146	0.449332	0.450375	0.199189	0.658763	0.312502	0.346334	0.706782	0.235702	0.292277	0.142534	XP_023892308.1	putative receptor-like protein kinase At3g47110 [Quercus suber]
VaccDscaff10-augustus-gene-65.36	2.8582	1.94909	2.0295	1.09895	1.66344	1.53691	0.852175	1.01472	1.37432	1.81938	1.69229	1.88599	1.6467	0.921719	1.59052	XP_028107621.1	E3 ubiquitin-protein ligase COP1 [Camellia sinensis]
VaccDscaff10-augustus-gene-66.26	1.86219	1.38445	1.56945	1.59951	2.05083	1.79181	1.48167	1.78719	2.18913	2.89288	5.08039	2.58357	4.65255	3.05948	1.84725	RVW57891.1	Zinc finger CCCH domain-containing protein 3 [Vitis vinifera]
VaccDscaff10-augustus-gene-66.28	4.10881	2.1647	2.09856	1.34941	0.82562	0.879135	1.08452	1.34903	1.78462	0.73908	1.04248	1.20556	1.98653	1.83286	1.85916	PSR95297.1	GDSL esterase/lipase [Actinidia chinensis var. chinensis]
VaccDscaff10-augustus-gene-76.36	1.70082	1.83952	1.45529	1.1544	0.793647	0.638249	0.568648	0.392966	0.450538	1.16257	1.75695	1.45014	2.0832	1.8836	1.87464	XP_028065593.1	uncharacterized protein LOC114268604 [Camellia sinensis]
VaccDscaff10-augustus-gene-79.32	3.75503	3.84212	4.11413	0.440436	0.725338	0.419377	1.13494	0.976026	0.450887	6.66671	6.78814	6.59663	8.62354	6.22876	9.31225	AYQ58363.1	terpene synthase 2 [Camellia sinensis]
VaccDscaff10-augustus-gene-8.34	1.9473	1.60402	2.2028	2.9215	2.2388	1.53622	1.5814	1.70252	0.811619	5.23893	6.49186	5.00699	3.78963	4.68125	4.08287	PSR95616.1	Folate-biopterin transporter like [Actinidia chinensis var. chinensis]
VaccDscaff10-augustus-gene-80.26	0.502002	0.606473	0.550011	0	0.319428	0.156984	0	0	0	0.701867	0.259284	1.15234	0.411738	0.425473	0.580971	PSS14438.1	B-box domain protein [Actinidia chinensis var. chinensis]
VaccDscaff10-augustus-gene-82.22	2.02298	2.14593	1.89981	2.04177	2.11923	1.75899	1.71667	1.84679	1.76447	4.27709	3.66978	3.00952	4.32209	4.06481	4.11139	PSS14445.1	Equilibrative nucleotide transporter like [Actinidia chinensis var. chinensis]
VaccDscaff10-augustus-gene-82.24	1.9091	1.83571	1.34465	2.35119	2.01739	2.23877	1.47461	3.54446	3.12595	0.762624	0.774754	0.670762	0.87239	1.17887	0.743987	PSS16014.1	putative GPI-anchored protein [Actinidia chinensis var. chinensis]
VaccDscaff10-augustus-gene-87.24	0.579428	1.37145	1.16603	2.36509	2.29117	2.25201	2.33507	0.602432	1.7457	10.1072	10.4318	8.38757	7.90258	11.197	7.9648	XP_011028023.1	PREDICTED: ubiquinol oxidase 2, mitochondrial [Populus euphratica]|XP_011028024.1 PREDICTED: ubiquinol oxidase 2, mitochondrial [Populus euphratica]
VaccDscaff10-augustus-gene-89.22	0.60299	1.42722	0.728071	2.63101	3.04209	2.58603	2.59203	3.40333	3.00149	2.00729	1.77968	1.44065	1.86522	2.19028	4.01617	PSS01744.1	Disease resistance protein [Actinidia chinensis var. chinensis]
VaccDscaff10-augustus-gene-89.24	0.513173	0.664253	0.662652	0.632009	1.10206	1.92573	0.120637	0.533547	0.411731	0.896857	1.259	0.441743	2.84107	0.782893	0.699952	PSR95316.1	Protein ULTRAPETALA like [Actinidia chinensis var. chinensis]
VaccDscaff10-augustus-gene-90.15	2.26057	2.11579	2.44954	0.985126	0.622392	0.367053	0.858443	1.53675	0.717511	0.486244	0.76342	0.684278	0.812951	0.530571	0.431238	PSR95321.1	Jasmonic acid-amido synthetase [Actinidia chinensis var. chinensis]
VaccDscaff10-augustus-gene-92.17	14.5338	14.251	14.1321	15.2911	16.1226	14.0773	14.4325	14.3976	14.6632	28.5323	33.5698	26.4029	22.7861	21.3224	21.3919	RVX09318.1	hypothetical protein CK203_015251 [Vitis vinifera]
VaccDscaff10-augustus-gene-92.19	128.116	88.613	114.521	12.6387	11.0038	13.1008	19.6968	21.4407	20.6959	84.6053	75.4814	77.9552	53.2192	59.6186	45.9065	PSR95329.1	Fork head domain transcription factor slp2 like [Actinidia chinensis var. chinensis]
VaccDscaff10-augustus-gene-93.16	0.0349606	0.072405	0	0.137781	0.0667371	0.131193	0.131497	0.218092	0.192341	0.065173	0.144457	0.48151	1.1011	0.0355571	0.520203	XP_023751559.1	probable serine/threonine-protein kinase At1g54610 [Lactuca sativa]|PLY99400.1 hypothetical protein LSAT_4X66541 [Lactuca sativa]
VaccDscaff10-augustus-gene-95.34	17.7461	18.6397	17.8594	5.51086	6.79459	7.44171	8.94121	10.0448	6.99374	9.19468	10.5578	10.2548	7.85729	7.49881	9.73501	XP_006446694.1	transcription activator GLK1 [Citrus clementina]|ESR59934.1 hypothetical protein CICLE_v10015266mg [Citrus clementina]
VaccDscaff10-augustus-gene-97.27	0.781266	0.647215	0.660329	2.77109	3.13189	2.34542	3.15897	2.76176	2.8655	1.82053	2.09832	2.0752	1.3841	2.22487	2.4025	PSR95346.1	Prohibitin-1 like [Actinidia chinensis var. chinensis]
VaccDscaff10-augustus-gene-98.28	0.0565908	0.117202	0.159436	0.111513	0.162041	0.159272	0	0.0588375	0	0.632973	0.350749	0.38971	0.501285	0.460451	0.617505	AYQ58363.1	terpene synthase 2 [Camellia sinensis]
VaccDscaff10-processed-gene-10.3	2.7761	3.56678	2.70364	5.67295	5.74097	5.93223	7.0095	6.52094	7.82512	7.28355	7.06307	7.63688	4.90806	6.22208	5.76265	PSR95624.1	Tryptophan synthase beta chain 2 like [Actinidia chinensis var. chinensis]
VaccDscaff10-processed-gene-109.3	2.95889	2.55333	1.62093	9.23168	5.88364	6.47704	14.839	13.0745	14.6961	7.8142	6.11306	8.97526	8.73668	8.025	9.29465	VaccDscaff10-processed-gene-109.3	-
VaccDscaff10-processed-gene-11.3	4.06502	2.40538	3.27216	2.28862	2.07852	2.31539	9.14654	8.60375	14.9095	5.41281	7.4985	5.2845	3.00068	4.87266	3.16832	PSR95633.1	hypothetical protein CEY00_Acc21656 [Actinidia chinensis var. chinensis]
VaccDscaff10-processed-gene-115.7	1.45802	1.11838	1.36925	1.91536	1.70087	1.01321	1.21867	1.40361	1.83207	4.22801	4.68574	4.67497	3.18894	3.29532	2.67837	PSS36222.1	NAC domain-containing protein [Actinidia chinensis var. chinensis]
VaccDscaff10-processed-gene-12.14	15.8155	17.1134	14.0182	15.4948	14.3321	15.6709	18.1301	15.3349	14.9093	7.70203	7.25088	7.42986	11.6309	12.7418	10.9292	PSR96309.1	Photosynthetic NDH subunit of lumenal location 3 like [Actinidia chinensis var. chinensis]
VaccDscaff10-processed-gene-123.6	4.66923	4.92808	4.04764	3.62723	1.54267	3.62228	6.83919	6.25497	4.94009	6.52822	6.21465	6.00688	3.97696	2.9224	3.20661	PSS36282.1	F-box/kelch-repeat protein [Actinidia chinensis var. chinensis]
VaccDscaff10-processed-gene-124.14	16.3369	19.3619	16.9385	4.8381	5.04741	6.11283	8.08055	6.67636	6.66737	4.66505	5.46274	4.55214	6.59898	7.0112	5.33948	EOY09560.1	C2H2 and C2HC zinc fingers superfamily protein, putative [Theobroma cacao]
VaccDscaff10-processed-gene-126.29	1.74541	2.53038	2.62263	0	0	0.327491	0	0	0.320088	0	0.360602	0.34342	0.687154	0	0.346282	EOY09524.1	Homeobox from [Theobroma cacao]
VaccDscaff10-processed-gene-13.2	2.06038	2.24586	2.29137	2.61763	2.53582	2.79768	3.97682	4.50985	3.57962	8.38938	9.63367	9.60138	4.10914	3.63961	3.7112	XP_028126203.1	scarecrow-like protein 21 [Camellia sinensis]
VaccDscaff10-processed-gene-134.4	2.02205	2.05437	1.43316	2.10501	2.18487	1.68223	0.681627	1.428	0.839593	2.56039	2.20701	1.68899	2.17791	2.59979	1.8166	PSS24397.1	Formin-E like [Actinidia chinensis var. chinensis]
VaccDscaff10-processed-gene-136.14	0.900532	1.63191	1.26855	2.66176	2.57857	3.37933	2.32868	1.17036	1.65147	7.13471	9.06992	8.41628	6.86905	3.66359	5.58317	XP_028088731.1	probable galactinol--sucrose galactosyltransferase 2 isoform X1 [Camellia sinensis]|XP_028088733.1 probable galactinol--sucrose galactosyltransferase 2 isoform X1 [Camellia sinensis]|XP_028088734.1 probable galactinol--sucrose galactosyltransferase 2 isoform X1 [Camellia sinensis]|XP_028088735.1 probable galactinol--sucrose galactosyltransferase 2 isoform X1 [Camellia sinensis]|XP_028088736.1 pro…
VaccDscaff10-processed-gene-144.11	0.436509	0.452015	0.409932	0.675829	0.357112	0.526513	0.82092	0.453839	0.190597	1.85996	1.48157	1.75861	1.14567	0.739928	1.42274	PSR89187.1	ABC transporter B family member 21 like [Actinidia chinensis var. chinensis]
VaccDscaff10-processed-gene-148.10	4.20187	3.0326	2.98942	3.76356	2.55215	2.74743	0.718385	1.45623	0.700521	4.15389	7.10268	6.13793	6.26606	6.9931	6.06278	PIN05512.1	hypothetical protein CDL12_21944 [Handroanthus impetiginosus]
VaccDscaff10-processed-gene-148.6	18.641	17.3449	14.9689	6.65441	3.86785	6.58969	7.87516	7.5839	12.8815	33.743	30.4191	29.7671	29.5148	42.5892	39.1269	PSS34983.1	Nuclear receptor corepressor 1 like [Actinidia chinensis var. chinensis]
VaccDscaff10-processed-gene-159.9	9.45859	11.0815	8.10466	6.05404	7.05095	8.16108	16.0354	15.7202	15.2568	5.34124	5.27761	5.02615	6.11567	5.68772	5.13652	PSS33506.1	Beta-D-glucosyl crocetin beta-1,6-glucosyltransferase [Actinidia chinensis var. chinensis]
VaccDscaff10-processed-gene-178.7	5.53093	5.06228	4.79205	6.57442	6.26675	5.55707	5.13376	4.89721	4.44986	7.94918	8.7729	9.47824	8.14799	8.60126	9.41564	PSS23884.1	Serine/threonine-protein kinase [Actinidia chinensis var. chinensis]
VaccDscaff10-processed-gene-185.1	1.37742	1.74331	1.22169	8.51961	9.05674	9.54806	7.91521	8.03567	8.91122	3.63765	3.00383	3.53824	2.71138	2.56835	2.96046	XP_028100621.1	transcription repressor OFP1-like [Camellia sinensis]
VaccDscaff10-processed-gene-189.8	0.654071	0.903073	0.511873	0.751832	1.04047	0.715884	2.76767	2.15345	2.39898	2.43861	2.02696	1.28692	4.39899	4.21312	5.515	OMO97687.1	Short-chain dehydrogenase/reductase SDR [Corchorus olitorius]
VaccDscaff10-processed-gene-202.1	2.89133	2.99404	2.54664	3.53876	3.1539	2.37554	1.70558	1.6431	1.8937	0.334781	0.630741	0.600688	2.45687	1.29681	1.4786	XP_028076381.1	pleiotropic drug resistance protein 2-like isoform X2 [Camellia sinensis]
VaccDscaff10-processed-gene-208.2	1.02103	2.41667	1.50678	5.74841	5.01186	5.33672	4.25185	2.88138	3.87863	32.0855	29.9841	28.8425	17.9451	21.3623	20.112	PSS23607.1	Soluble scavenger receptor cysteine-rich domain-containing protein [Actinidia chinensis var. chinensis]
VaccDscaff10-processed-gene-211.1	0.682321	0.471039	0.640778	0.358539	0.0868332	0.170698	0.171094	0.283764	0.542228	0.169596	0.0939783	0.0447502	0.447707	0.370113	0.270739	PSS23622.1	Wall-associated receptor kinase-like [Actinidia chinensis var. chinensis]
VaccDscaff10-processed-gene-213.1	0.496102	0.642155	0.232948	0.305492	0.651075	0.349062	0.524808	0.451323	0.682344	2.02305	1.089	1.09812	1.64794	1.45063	1.66091	PSS23628.1	UDP-glycosyltransferase, partial [Actinidia chinensis var. chinensis]
VaccDscaff10-processed-gene-213.7	11.7069	11.1903	11.1754	6.02066	6.81478	6.51727	5.08075	4.41391	4.89543	8.03404	9.16959	7.78348	6.52085	6.73838	6.44458	PSS23629.1	UDP-glycosyltransferase [Actinidia chinensis var. chinensis]
VaccDscaff10-processed-gene-218.13	3.10684	2.9108	3.12608	10.9322	11.7202	11.5199	9.39032	8.53691	8.34287	6.13645	6.3423	6.04011	7.35337	6.84633	8.21843	KDP29164.1	hypothetical protein JCGZ_16553 [Jatropha curcas]
VaccDscaff10-processed-gene-220.4	6.88091	8.71529	7.20963	3.08157	3.31092	3.14763	3.58272	3.31098	2.81576	6.73166	6.99049	6.43363	6.04478	6.94047	5.30262	XP_028052942.1	UDP-glycosyltransferase 86A1-like [Camellia sinensis]
VaccDscaff10-processed-gene-225.6	25.9063	23.1802	23.3167	13.5941	12.8262	11.1913	17.6029	18.5667	19.6362	58.1068	55.8235	55.4967	58.528	54.7065	66.4025	ASU87402.1	phenylalanine ammonia-lyase [Camellia sinensis]
VaccDscaff10-processed-gene-228.10	0.968136	1.00253	0.743883	0.433574	0.336017	0.57798	0.24828	0.0915065	0.161404	0	0	0.0865847	0.173249	0.268542	0.436531	XP_028079483.1	uncharacterized protein LOC114281240 [Camellia sinensis]
VaccDscaff10-processed-gene-235.10	1.18481	1.77218	1.85446	4.53966	4.90037	4.1991	4.20884	4.51678	6.03556	1.84058	1.63188	2.20167	1.81397	1.07113	3.39533	PSS23733.1	Pentatricopeptide repeat-containing protein, partial [Actinidia chinensis var. chinensis]
VaccDscaff10-processed-gene-240.8	3.71094	3.2172	1.70198	4.25143	4.11854	3.88623	2.59683	4.48636	4.19404	6.67655	6.41872	5.85818	3.99218	3.51094	5.30774	XP_028055875.1	protein SLOW GREEN 1, chloroplastic-like [Camellia sinensis]
VaccDscaff10-processed-gene-242.0	8.58316	10.0811	8.76385	3.06481	1.86938	3.02636	4.60423	4.07266	3.90872	2.89943	2.55876	3.23023	5.10269	5.74162	5.60001	PSS23738.1	F-box protein [Actinidia chinensis var. chinensis]
VaccDscaff10-processed-gene-251.19	2.0222	2.99828	1.72644	0.633941	0.833457	0.732979	0.388948	0.286702	0.421418	1.37082	1.7566	0.994699	2.17125	1.4023	1.04858	XP_028119312.1	L-type lectin-domain containing receptor kinase IV.1-like [Camellia sinensis]
VaccDscaff10-processed-gene-255.13	7.86024	8.28879	8.02502	6.28784	7.19256	4.39737	4.33977	4.87339	5.85185	14.989	14.4887	12.8761	10.6108	9.86458	9.26362	PSS09853.1	Protein NRT1/ PTR FAMILY 5.6 like [Actinidia chinensis var. chinensis]
VaccDscaff10-processed-gene-26.2	15.8348	12.4537	14.1178	11.6517	12.4353	11.0945	20.7327	18.3391	21.8713	8.22048	8.69632	8.08478	7.89119	12.0278	8.54982	VaccDscaff10-processed-gene-26.2	-
VaccDscaff10-processed-gene-26.5	12.2391	12.3953	12.2517	7.6857	6.0334	5.67793	9.86457	7.69091	11.9624	19.431	16.8109	19.3178	16.282	21.2024	14.1421	PSR96374.1	Ethylene-responsive transcription factor [Actinidia chinensis var. chinensis]
VaccDscaff10-processed-gene-265.7	1.22209	1.0124	0.879894	0.68231	0.622102	0.535036	1.26408	0.974137	0.784412	1.8985	1.34658	1.4828	1.12263	1.53297	1.6568	XP_028078506.1	MACPF domain-containing protein At1g14780 isoform X2 [Camellia sinensis]
VaccDscaff10-processed-gene-275.3	3.61962	4.21671	3.1018	0.401203	0.345478	0.594253	0.467996	0.846746	0.788256	0.337381	0.747812	0.311579	0.578911	0.782291	0.583469	GAV60309.1	PTR2 domain-containing protein [Cephalotus follicularis]
VaccDscaff10-processed-gene-28.12	52.2992	52.1669	58.4824	131.593	133.463	133.07	38.4218	36.0125	33.103	183.688	183.061	173.798	147.713	121.135	152.235	PSR96385.1	Homogentisate 1,2-dioxygenase [Actinidia chinensis var. chinensis]
VaccDscaff10-processed-gene-288.16	0.190021	0	0	0.280828	0.272051	0.356535	0.536042	0.790258	1.04543	1.6826	0.588873	1.2151	0.654583	1.44947	0.565488	XP_028099224.1	uncharacterized protein LOC114298799 [Camellia sinensis]
VaccDscaff10-processed-gene-288.32	3.24595	1.32049	2.17737	22.2724	32.3091	13.4858	8.39366	12.1734	12.4369	32.5243	17.2443	20.4143	12.779	11.7905	10.6947	VaccDscaff10-processed-gene-288.32	-
VaccDscaff10-processed-gene-288.6	0.343297	1.42197	0.483593	1.69118	3.1128	1.93238	3.0667	4.64004	4.72174	6.07969	1.77313	1.51978	1.52047	1.39662	1.1919	VaccDscaff10-processed-gene-288.6	-
VaccDscaff10-processed-gene-289.2	3.09138	1.28048	1.30642	1.97977	6.78638	2.75516	5.37776	4.82117	6.80307	15.992	6.54645	6.99484	2.4341	3.77295	2.60659	VaccDscaff10-processed-gene-289.2	-
VaccDscaff10-processed-gene-291.7	56.6472	57.8128	58.9568	69.1609	74.0223	72.3189	90.9927	85.0048	86.1597	129.66	144.904	136.563	85.6424	93.4292	89.0974	PSR92873.1	Inorganic phosphate transporter 1-4 like [Actinidia chinensis var. chinensis]
VaccDscaff10-processed-gene-297.4	12.6975	7.27366	9.89473	7.18677	9.79856	8.87073	11.9398	10.9545	14.6155	21.6559	17.3026	17.8071	10.1042	17.0357	13.6676	PSS33781.1	hypothetical protein CEY00_Acc04181 [Actinidia chinensis var. chinensis]
VaccDscaff10-processed-gene-30.4	1.95752	1.62566	2.12956	1.54675	2.70082	1.23642	1.51266	1.1889	2.16813	1.21037	1.00105	2.53591	1.12547	0.689922	0.865165	PSR95716.1	Increased DNA methylation like [Actinidia chinensis var. chinensis]
VaccDscaff10-processed-gene-300.11	10.2655	10.2077	11.3004	6.02829	7.26738	6.12272	5.88122	6.07868	5.54796	5.32279	5.68836	4.61476	8.96609	2.83487	8.56461	XP_028115251.1	ethylene receptor 2-like [Camellia sinensis]
VaccDscaff10-processed-gene-318.24	3.38278	3.07575	2.42781	2.14064	2.02123	1.54807	3.15504	2.60206	2.90006	2.38401	2.15914	2.29977	1.38049	1.53843	1.28224	XP_028078186.1	ankyrin repeat-containing protein At5g02620-like isoform X1 [Camellia sinensis]
VaccDscaff10-processed-gene-318.25	0.266808	0.184191	0.375846	0.744812	0.466873	0.292023	0.752659	1.01714	0.856266	0.911862	1.05652	1.48739	0.612735	0.633175	0.441113	XP_028122340.1	ankyrin repeat-containing protein At5g02620-like [Camellia sinensis]
VaccDscaff10-processed-gene-322.0	0.484362	0.931483	0.649816	0.613569	0.924609	0.908806	1.82183	1.00718	1.0786	9.80333	8.14848	8.03251	4.1543	3.87063	5.83435	XP_028126719.1	CBL-interacting serine/threonine-protein kinase 4-like [Camellia sinensis]
VaccDscaff10-processed-gene-325.12	1.84233	2.34136	2.83117	5.28048	4.87565	4.32094	4.5672	4.78868	4.53041	9.44469	9.2561	9.72129	11.0445	9.11329	7.47633	CDP06800.1	unnamed protein product [Coffea canephora]
VaccDscaff10-processed-gene-326.0	0.969271	0.883257	0.618975	1.33697	1.4062	1.16393	0.984343	1.08837	1.06652	2.096	3.04382	0.99169	1.33558	1.3407	1.19225	OVA05382.1	Aldo/keto reductase [Macleaya cordata]
VaccDscaff10-processed-gene-329.3	12.2899	12.2522	11.47	14.5907	12.6046	12.962	16.6529	13.0953	16.7287	5.40749	5.91405	5.48207	5.63484	8.38484	7.49654	PSR92752.1	Leucine-rich repeat extensin-like protein [Actinidia chinensis var. chinensis]
VaccDscaff10-processed-gene-33.10	0	0.345935	0	0.329143	0.318855	0.313405	0	0	0.612642	4.04796	4.4862	3.61514	2.9592	3.73745	3.97666	XP_002265506.1	PREDICTED: uncharacterized protein LOC100246308 [Vitis vinifera]|CAN69942.1 hypothetical protein VITISV_006130 [Vitis vinifera]|RVW31892.1 Precursor of CEP14 [Vitis vinifera]|RVW83825.1 Precursor of CEP14 [Vitis vinifera]
VaccDscaff10-processed-gene-33.12	2.5806	2.20069	2.2334	4.18773	4.73297	5.03184	3.6161	3.41957	4.68611	1.88655	1.98625	1.99117	3.68534	3.75682	3.06183	XP_028056500.1	peptide-N4-(N-acetyl-beta-glucosaminyl)asparagine amidase A-like [Camellia sinensis]
VaccDscaff10-processed-gene-33.16	1.62308	2.47908	2.36259	0.959487	1.27806	1.44655	2.1367	1.89845	2.56725	2.11799	2.68262	3.31325	1.8371	1.77457	1.73081	XP_028069293.1	protein GRAVITROPIC IN THE LIGHT 1-like isoform X1 [Camellia sinensis]
VaccDscaff10-processed-gene-33.5	83.2325	94.9272	86.8099	54.0404	57.8427	54.695	46.8872	40.6764	40.4457	290.658	297.163	289.418	186.868	202.464	183.012	XP_002315095.1	uncharacterized protein LOC7464577 [Populus trichocarpa]|PNT17157.1 hypothetical protein POPTR_010G176200 [Populus trichocarpa]
VaccDscaff10-processed-gene-338.6	3.28051	2.59774	2.53711	2.28151	1.56556	1.26725	0.816549	1.70538	1.06166	0.629533	0.797356	0.474602	1.32949	1.66824	0.861404	PSS33885.1	2-hydroxyisoflavanone dehydratase [Actinidia chinensis var. chinensis]
VaccDscaff10-processed-gene-34.8	2.6548	3.26921	2.96484	4.17092	4.93084	4.30806	2.90119	2.7602	2.76325	4.81527	4.44715	6.35288	4.23719	4.96234	3.77232	XP_028115813.1	alpha-1,6-mannosyl-glycoprotein 2-beta-N-acetylglucosaminyltransferase-like [Camellia sinensis]
VaccDscaff10-processed-gene-343.0	1272.92	1354.59	1245.71	943.963	924.766	993.625	873.925	856.459	795.625	585.514	644.011	598.48	841.342	448.397	856.478	XP_028086127.1	photosystem I reaction center subunit II, chloroplastic-like [Camellia sinensis]
VaccDscaff10-processed-gene-363.4	10.6087	11.7702	14.5884	12.3188	14.4651	13.1516	21.7326	18.9084	24.3189	7.41621	7.8277	9.31841	11.1872	15.0285	12.027	VaccDscaff10-processed-gene-363.4	-
VaccDscaff10-processed-gene-363.8	0.183836	0.412461	0.517931	1.02638	1.40372	0.948561	0.662652	0.860107	0.814741	1.37082	1.48757	1.56741	0.934842	0.654405	0.699053	XP_028075676.1	probable LRR receptor-like serine/threonine-protein kinase At3g47570 [Camellia sinensis]
VaccDscaff10-processed-gene-365.10	8.7474	11.2446	9.63116	11.8875	8.63695	11.0361	5.67268	3.44971	8.02085	10.4026	8.10129	7.41854	21.9689	21.7814	14.9607	XP_010649773.1	PREDICTED: monothiol glutaredoxin-S10 [Vitis vinifera]|CBI26101.3 unnamed protein product, partial [Vitis vinifera]|RVW55698.1 Monothiol glutaredoxin-S10 [Vitis vinifera]|RVX22230.1 Monothiol glutaredoxin-S10 [Vitis vinifera]
VaccDscaff10-processed-gene-369.11	1.05703	1.4809	0.992672	0.612614	0.474773	0.466658	1.16935	1.09899	1.42534	0.289778	0.32115	0.428187	0.367185	0.442673	0.370076	PSS18217.1	hypothetical protein CEY00_Acc04419 [Actinidia chinensis var. chinensis]
VaccDscaff10-processed-gene-373.9	5.43272	3.69187	6.69631	2.67631	2.26858	0.796358	1.59641	2.29466	1.55671	4.7473	1.92912	3.00633	5.34704	3.62605	1.01046	PSR98142.1	Serine incorporator like [Actinidia chinensis var. chinensis]
VaccDscaff10-processed-gene-378.3	5.84816	6.81289	3.0893	1.08036	0.69773	2.05741	1.37479	0.760043	1.3406	0.681377	0.377572	0	3.23771	4.8327	3.62578	VaccDscaff10-processed-gene-378.3	-
VaccDscaff10-processed-gene-383.3	0.851707	1.38174	1.14645	0.531461	0.514849	0.532684	0.6674	0.531312	0.702868	0.23816	0.381252	0.391016	0.586792	0.548617	0.309787	XP_028066506.1	uncharacterized protein LOC114269402 [Camellia sinensis]|XP_028066509.1 uncharacterized protein LOC114269402 [Camellia sinensis]|XP_028066510.1 uncharacterized protein LOC114269402 [Camellia sinensis]
VaccDscaff10-processed-gene-388.3	14.2479	14.3442	11.8937	6.43401	5.85515	5.75508	5.2102	7.20104	10.1613	35.7831	32.298	36.7941	19.2819	28.5795	18.6485	EOY06755.1	Ca2+-binding protein 1 [Theobroma cacao]
VaccDscaff10-processed-gene-389.4	9.78078	9.68138	10.9413	5.24343	6.17782	6.34211	5.54531	5.68273	4.87986	3.88795	2.67446	3.11304	5.66266	4.24238	5.2792	XP_028109758.1	transcription factor bHLH147 [Camellia sinensis]|XP_028109759.1 transcription factor bHLH147 [Camellia sinensis]
VaccDscaff10-processed-gene-39.20	17.3499	16.2949	10.2308	34.9832	33.1195	35.5817	42.873	33.9798	30.7077	37.2324	35.8448	28.5797	34.1525	30.7777	34.0211	VaccDscaff10-processed-gene-39.20	-
VaccDscaff10-processed-gene-393.13	5.5826	3.51881	5.47064	5.73943	3.47502	3.64334	4.10826	5.55187	5.34147	11.5382	11.2829	9.07381	6.21123	7.40588	5.53781	XP_028080426.1	uncharacterized protein LOC114282002 [Camellia sinensis]
VaccDscaff10-processed-gene-40.9	2.19864	2.41067	1.9838	2.25117	2.30425	2.14354	4.94562	4.75115	4.03204	2.25025	2.13759	2.41744	1.99424	1.22769	1.66782	XP_028100006.1	probable amino acid permease 7 isoform X1 [Camellia sinensis]
VaccDscaff10-processed-gene-43.7	1.8426	3.1801	2.69176	2.31973	2.34492	1.92071	2.83961	2.44791	2.86286	12.0223	11.7377	11.0274	7.10305	8.79759	6.44815	AUD40389.1	9-cis-epoxycarotenoid dioxygenase 1 [Camellia sinensis]
VaccDscaff10-processed-gene-44.2	1.52587	1.84341	1.31355	0.125281	0.606825	0	0.47827	1.71865	0.582971	0.592603	1.44487	0.625465	0.876052	0.387975	0.630678	PSR96482.1	Ribonuclease [Actinidia chinensis var. chinensis]
VaccDscaff10-processed-gene-45.1	0.38074	0.788529	0.85814	2.40081	2.54381	2.35745	1.36047	1.42508	2.37399	0.638791	0.550625	0.973866	0.599576	0.619577	1.13306	XP_028112793.1	pentatricopeptide repeat-containing protein At3g14580, mitochondrial [Camellia sinensis]
VaccDscaff10-processed-gene-46.5	0.414113	0.153151	0.3889	1.48631	2.14567	2.24775	0.472844	0.492062	0.244104	0.248137	0.305556	0.145499	0.436695	0.541515	0.352107	ADO16162.1	trehalose-6-phosphate synthase [Petunia x hybrida]
VaccDscaff10-processed-gene-49.13	0.277121	0.095655	0.0289165	0.0303373	0.117556	0.0577734	0.289537	0.448192	0.564675	0.0287002	0.0954219	0.121167	0.0909169	0.0939497	0.0305442	XP_028092933.1	receptor-like protein 7 [Camellia sinensis]
VaccDscaff10-processed-gene-54.4	0.0486457	0.251868	0.137052	0	0.0464304	0	0	0.0505769	0.0446052	0.226711	0.100502	0	0.430906	0.395805	0.530809	ANB66347.1	terpene synthase 2 [Camellia sinensis]
VaccDscaff10-processed-gene-55.7	1.73307	0.919199	1.38937	0.832933	0.403449	0.634486	1.82838	1.05475	1.74415	1.30018	1.87758	1.82971	1.2481	2.06357	1.84495	XP_028095365.1	BTB/POZ domain-containing protein At3g22104 isoform X1 [Camellia sinensis]
VaccDscaff10-processed-gene-6.0	12.2611	8.17749	11.2218	0.92138	0.793405	0.584884	2.8335	3.02492	3.04887	16.3679	15.6711	15.64	12.8859	16.9089	15.0488	PSR85329.1	Heterodimeric geranylgeranyl pyrophosphate synthase small subunit like [Actinidia chinensis var. chinensis]
VaccDscaff10-processed-gene-68.11	0.118846	0.184602	0.139513	0.146367	0.113434	0.0557476	0.139692	0.216238	0.190706	0	0	0	0.116972	0.120874	0.117893	XP_028070056.1	fasciclin-like arabinogalactan protein 7 [Camellia sinensis]|XP_028070057.1 fasciclin-like arabinogalactan protein 7 [Camellia sinensis]
VaccDscaff10-processed-gene-69.1	13.8816	7.18736	14.5884	9.4436	6.94019	5.89135	9.63451	19.9309	17.5776	3.38876	6.487	6.17791	4.55423	5.71461	1.63931	XP_017228723.1	PREDICTED: uncharacterized protein LOC108192706 [Daucus carota subsp. sativus]|KZM80233.1 hypothetical protein DCAR_032165 [Daucus carota subsp. sativus]
VaccDscaff10-processed-gene-82.3	5.17806	3.27678	4.86279	31.4606	22.2401	21.86	9.1971	10.4682	9.75972	22.2552	31.7964	22.0743	20.6687	25.7469	21.6875	PSR95311.1	Aminopeptidase [Actinidia chinensis var. chinensis]
VaccDscaff10-processed-gene-89.18	16.6598	23.313	15.6455	7.54167	6.44642	6.75865	17.7826	11.2354	15.2761	18.0466	13.4886	16.3896	9.30646	16.4861	16.0795	XP_018860704.1	PREDICTED: uncharacterized protein LOC109022290 [Juglans regia]
VaccDscaff10-processed-gene-94.1	0.08028	0	0	0.474578	0.229872	0.376572	0.377446	0.0834672	0.294448	0.673454	0.414646	1.02671	0.237042	0.408248	0.318544	PSS14470.1	Zinc finger CCCH domain-containing protein [Actinidia chinensis var. chinensis]
VaccDscaff10-processed-gene-99.26	1.61847	3.35193	1.51993	1.03181	0.817819	0.62521	0.358092	0.395936	0.523781	0.532434	0.295038	0.18732	0.937029	0.484143	0.755525	GAY55621.1	hypothetical protein CUMW_165590 [Citrus unshiu]
VaccDscaff10-snap-gene-111.38	4.36234	4.22349	3.79698	2.48097	2.77579	3.46034	2.26778	1.69621	2.17886	4.06609	3.59038	3.20996	5.0964	4.79748	4.74952	XP_028101314.1	anthocyanidin 3-O-glucosyltransferase 2-like [Camellia sinensis]
VaccDscaff10-snap-gene-111.46	7.91254	6.62719	5.13598	2.40755	3.33186	1.09164	4.37668	6.77491	6.08167	2.49455	3.00502	4.00657	2.74862	4.73385	1.73141	XP_027063524.1	cytochrome b561 domain-containing protein At4g18260-like [Coffea arabica]|XP_027170673.1 cytochrome b561 domain-containing protein At4g18260-like [Coffea eugenioides]
VaccDscaff10-snap-gene-114.45	13.8165	14.0743	14.8349	22.8801	25.4296	25.2061	14.05	14.2247	12.7514	12.6685	10.4138	11.6886	18.8697	14.7388	18.929	XP_028087936.1	DEAD-box ATP-dependent RNA helicase 53, mitochondrial-like [Camellia sinensis]
VaccDscaff10-snap-gene-117.29	13.5844	13.3957	15.6077	17.6229	20.5315	18.3008	13.8267	17.8308	17.4278	7.718	7.94476	7.68217	10.847	12.6474	11.1077	KYP58728.1	Retrovirus-related Pol polyprotein from transposon TNT 1-94 [Cajanus cajan]
VaccDscaff10-snap-gene-123.37	4.33951	4.36341	4.60686	5.0191	3.78172	3.59909	4.73106	4.51179	5.30543	1.69999	2.59867	1.79427	3.59017	3.45408	2.93218	VaccDscaff10-snap-gene-123.37	-
VaccDscaff10-snap-gene-128.27	0	0	0.0496203	0.104117	0.403449	0.446123	0.496842	0.21974	0.193795	0.935734	1.20078	1.61139	0.416032	0.483649	0.419308	PSS21132.1	Delta(12)-fatty-acid desaturase [Actinidia chinensis var. chinensis]
VaccDscaff10-snap-gene-13.29	3.35397	1.76702	2.26562	1.91314	1.06708	1.49046	1.05127	0.734132	0.863268	2.57775	2.67446	3.24168	1.91115	1.79537	2.97685	PSR96315.1	Organic cation/carnitine transporter like [Actinidia chinensis var. chinensis]
VaccDscaff10-snap-gene-130.47	0.742079	0.537907	0.557518	2.19341	1.91237	1.87968	1.95382	1.8517	1.56502	2.49006	2.98961	1.97111	1.02253	1.58495	1.98754	ACI14382.1	cinnamoyl-CoA reductase [Vaccinium corymbosum]
VaccDscaff10-snap-gene-131.20	0	0	0	0	0.157662	0.116225	0.0776632	0.128807	0.037866	1.42419	1.2371	1.38129	0.284513	0.168002	0.286753	AGZ02023.1	microsomal omega-6-desaturase [Millettia pinnata]
VaccDscaff10-snap-gene-132.41	0	0.0618692	0.0561092	0.353196	0.228104	0.336308	0.337088	0.124238	0.38349	0.779652	0.370311	0.235111	1.05848	0.668428	0.770478	PSS36320.1	3,9-dihydroxypterocarpan 6A-monooxygenase [Actinidia chinensis var. chinensis]
VaccDscaff10-snap-gene-139.29	0.499951	0.813544	0.536584	2.81474	2.99944	2.74716	4.90263	3.41582	4.2568	1.53114	1.10668	1.47552	1.19502	1.59808	1.91291	PSS36343.1	Lon protease [Actinidia chinensis var. chinensis]
VaccDscaff10-snap-gene-141.38	6.32547	6.06271	5.38775	2.14504	2.41497	3.03611	3.31981	3.42595	2.77864	5.26518	5.8352	5.41245	3.8223	4.27895	3.58973	PSS33572.1	Zeatin O-xylosyltransferase [Actinidia chinensis var. chinensis]
VaccDscaff10-snap-gene-141.39	4.29877	6.07018	5.44388	0.51338	0.746001	0.977667	1.28616	0.406312	0.716675	2.73194	3.0277	2.4349	1.79496	0.993661	1.67987	PSS35017.1	Zeatin O-glucosyltransferase [Actinidia chinensis var. chinensis]
VaccDscaff10-snap-gene-142.39	9.3557	9.90063	9.2543	5.66358	6.21436	7.01612	7.72185	6.67788	6.29278	13.0395	15.0571	12.9259	11.3153	12.1104	13.3537	PSS35017.1	Zeatin O-glucosyltransferase [Actinidia chinensis var. chinensis]
VaccDscaff10-snap-gene-142.42	1.78055	2.19838	0.450192	0.202419	0.522913	0.192741	0.837148	0.284807	0.188384	0.191496	0.353713	0.269488	0.202208	0.139302	0.135867	PSS35017.1	Zeatin O-glucosyltransferase [Actinidia chinensis var. chinensis]
VaccDscaff10-snap-gene-143.29	2.24778	2.16631	2.19453	1.73224	1.86928	2.42193	1.59046	1.87425	1.38766	4.12804	4.52896	4.13802	3.74563	4.61754	4.04004	PSS35017.1	Zeatin O-glucosyltransferase [Actinidia chinensis var. chinensis]
VaccDscaff10-snap-gene-144.28	0.379364	0.871614	0.6012	0.385451	0.509187	0.678434	0.200658	0.419077	0.293502	0.663003	0.514346	0.723096	0.875112	0.27732	0.799682	PSR89187.1	ABC transporter B family member 21 like [Actinidia chinensis var. chinensis]
VaccDscaff10-snap-gene-148.18	1.3315	1.96971	0.625216	0.093705	0.272328	0.178449	0.715453	0.197766	0.174415	0.531891	0.392983	1.12277	0.561644	0.0967299	0.471721	XP_012090061.1	protein GAST1 [Jatropha curcas]|KDP22135.1 hypothetical protein JCGZ_25966 [Jatropha curcas]
VaccDscaff10-snap-gene-15.46	3.31698	4.30951	3.88894	2.41553	2.14339	2.45466	2.42161	2.33481	1.94579	2.45802	2.36233	2.83754	3.99465	3.52025	4.06698	PSR95651.1	G-type lectin S-receptor-like serine/threonine-protein kinase [Actinidia chinensis var. chinensis]
VaccDscaff10-snap-gene-157.12	6.52301	6.3369	7.51523	11.1973	12.6445	10.2834	15.4292	15.4517	13.8123	17.7387	17.9224	19.5824	12.1122	16.5516	12.7412	XP_028087184.1	MDIS1-interacting receptor like kinase 2-like [Camellia sinensis]
VaccDscaff10-snap-gene-16.35	0.1036	0.250319	0.162153	0.476337	0.955856	0.58315	0.811809	0.969413	0.728292	0.740325	0.606437	0.509595	0.339886	0.561958	0.650867	XP_028057008.1	G-type lectin S-receptor-like serine/threonine-protein kinase At4g27290 isoform X1 [Camellia sinensis]
VaccDscaff10-snap-gene-180.25	5.31073	2.43597	2.41001	1.33445	1.2247	1.60502	1.77632	1.92699	1.86288	2.95676	5.81734	5.5051	3.12215	2.97255	4.27814	XP_028094849.1	vacuolar-sorting receptor 1-like [Camellia sinensis]
VaccDscaff10-snap-gene-181.46	695.613	803.731	738.756	680.915	596.408	597.846	1033.21	973.201	1135.75	664.457	677.995	714.78	1031.19	1543.8	1043.26	AAL27855.1	lipid transfer protein precursor [Davidia involucrata]
VaccDscaff10-snap-gene-182.27	5.76526	6.71631	13.0844	15.7391	20.7498	14.6485	12.1977	18.482	19.824	43.6617	19.9758	26.7045	17.1412	21.5	10.7231	AEN70936.1	lipid transfer protein [Gossypium gossypioides]
VaccDscaff10-snap-gene-210.36	1.10817	0.983602	0.85486	2.26165	2.34206	2.33916	2.53067	2.59237	3.12096	3.72587	3.39333	3.38739	5.92091	4.14604	5.77122	PNY11780.1	threonine dehydratase biosynthetic chloroplastic-like [Trifolium pratense]
VaccDscaff10-snap-gene-216.33	0.0757149	0	0.071105	0.223796	0.144534	0.142064	0	0	0.0694261	1.55261	1.1732	2.30909	0.819729	1.1551	0.675968	XP_028083359.1	alpha carbonic anhydrase 7-like isoform X1 [Camellia sinensis]
VaccDscaff10-snap-gene-228.31	0.960877	1.32668	1.80475	2.84013	4.5856	1.50241	4.51768	2.99708	5.87378	5.97083	2.97775	4.72645	4.72861	5.86363	9.53168	PSS23668.1	MLO-like protein [Actinidia chinensis var. chinensis]
VaccDscaff10-snap-gene-232.19	22.8676	18.209	20.4385	11.9644	11.741	12.428	8.74946	10.9039	11.8579	15.9492	14.3362	18.6179	14.0474	15.0774	11.5767	XP_024935301.1	LOW QUALITY PROTEIN: L-ascorbate peroxidase 2, cytosolic [Ziziphus jujuba]
VaccDscaff10-snap-gene-232.20	5.81989	5.03718	3.18144	5.81966	6.96429	5.94886	8.33139	10.115	12.4253	18.9458	11.9341	15.0401	11.8837	16.344	10.8571	ADU04478.1	ascorbate peroxidase, partial [Ananas comosus]
VaccDscaff10-snap-gene-233.17	9.40242	9.18321	9.19787	7.89528	11.6257	11.6275	9.00877	9.36839	8.52349	4.68072	5.70253	4.62495	8.16747	6.33901	7.52519	PSS23685.1	Pentatricopeptide repeat-containing protein [Actinidia chinensis var. chinensis]
VaccDscaff10-snap-gene-239.34	1.18018	1.28321	1.44083	1.86045	2.05575	1.88222	1.63689	1.50312	1.32565	0.935033	0.609565	1.01591	1.36485	1.02027	0.848769	XP_028055266.1	probable LRR receptor-like serine/threonine-protein kinase At1g67720 [Camellia sinensis]
VaccDscaff10-snap-gene-243.33	11.0662	12.5083	14.6372	17.9669	19.4136	15.865	17.001	14.9896	17.007	40.9681	37.6751	36.1866	31.5244	38.8375	28.1392	GAY45022.1	hypothetical protein CUMW_086310 [Citrus unshiu]
VaccDscaff10-snap-gene-244.19	6.43938	6.11817	0.623435	7.12932	8.49054	8.15858	7.11631	1.51846	4.261	2.53696	2.40016	1.37148	2.67887	1.01277	1.84388	PSS09889.1	Arginine biosynthesis bifunctional protein ArgJ beta chain like [Actinidia chinensis var. chinensis]
VaccDscaff10-snap-gene-25.46	2.44358	2.62075	2.04893	8.16848	7.91316	8.51477	7.63183	7.71251	13.2837	15.7808	15.3256	15.1105	10.1355	11.5388	9.86904	PSR96370.1	Early nodulin-like protein [Actinidia chinensis var. chinensis]
VaccDscaff10-snap-gene-27.66	1.41915	1.25345	1.84233	1.60385	1.67324	2.31033	1.29522	1.3887	1.14819	1.63402	1.98339	2.05314	2.38273	3.52352	1.61479	XP_028077272.1	probable E3 ubiquitin-protein ligase ZFP1 isoform X1 [Camellia sinensis]|XP_028077274.1 probable E3 ubiquitin-protein ligase ZFP1 isoform X1 [Camellia sinensis]
VaccDscaff10-snap-gene-270.28	0.754261	0.892633	0.505955	0.318489	0.308534	0.101087	1.31718	0.336088	0.592811	0	0	0	0.212104	0.43836	0.213774	KCW60244.1	hypothetical protein EUGRSUZ_H02959 [Eucalyptus grandis]
VaccDscaff10-snap-gene-271.36	1.0317	1.16548	1.03495	0.831676	0.895201	0.79191	0.859893	0.853255	1.11801	2.11998	2.22838	2.21448	2.03087	2.52787	2.25619	PKU81762.1	Retrovirus-related Pol polyprotein from transposon TNT 1-94 [Dendrobium catenatum]
VaccDscaff10-snap-gene-275.28	0.36098	0.336423	0.271201	0.213395	0.378995	0.169326	0.407326	0.187656	0.264798	0.504699	0.969519	0.603712	1.13692	1.39513	0.644552	TEY11514.1	hypothetical protein Saspl_000207 [Salvia splendens]
VaccDscaff10-snap-gene-277.34	3.11526	4.53372	3.00465	2.40569	2.49122	2.60662	5.77953	5.33987	4.09175	5.57196	5.91426	5.05265	3.56333	3.4253	3.75843	XP_028097706.1	cell number regulator 6-like [Camellia sinensis]|XP_028097707.1 cell number regulator 6-like [Camellia sinensis]
VaccDscaff10-snap-gene-279.36	0.656374	0.776788	1.14476	0.461926	0.536985	0.879679	3.17419	3.60714	1.37567	0.6992	0.48431	1.01471	0.553733	0.572205	0.744123	XP_018812609.1	PREDICTED: increased DNA methylation 3 isoform X1 [Juglans regia]
VaccDscaff10-snap-gene-281.28	2.394	2.20822	2.04042	3.42904	3.20665	3.43494	3.89692	3.76494	4.29808	1.8564	1.9119	2.21663	2.29684	1.28904	1.75615	PSS17709.1	GPI-anchored adhesin-like protein precursor [Actinidia chinensis var. chinensis]
VaccDscaff10-snap-gene-288.39	0	0	0.228539	0.159845	0.619395	0.304404	0.915331	0.75905	0.892569	2.72195	0.837952	0.478816	0.638713	0.33001	1.36795	VaccDscaff10-snap-gene-288.39	-
VaccDscaff10-snap-gene-292.17	2.08467	3.34254	3.47342	6.0293	8.47244	6.75043	9.67487	6.15273	6.41285	5.51591	5.34893	5.82179	4.63309	2.32543	5.8036	XP_010524567.1	PREDICTED: L-arabinokinase isoform X1 [Tarenaya hassleriana]
VaccDscaff10-snap-gene-292.18	0	0	0	0.201384	0.0650297	0.319591	0.0640665	0	0.0624733	2.03218	2.04104	2.2119	2.14585	2.56391	2.3655	PSR92881.1	Ethylene-responsive transcription factor 1B like [Actinidia chinensis var. chinensis]
VaccDscaff10-snap-gene-296.56	7.07887	6.82127	6.46321	13.1741	13.7945	9.68482	10.4469	8.58656	11.0886	11.8217	11.2734	11.3166	14.2247	16.4992	14.3367	RWW56708.1	hypothetical protein BHE74_00036562, partial [Ensete ventricosum]
VaccDscaff10-snap-gene-306.40	0.437258	0.738764	0.994171	1.56453	1.47169	1.44654	1.64466	1.86633	1.41384	0.450466	0.713191	0.701849	0.928676	0.749	1.27842	PSS09823.1	Wall-associated receptor kinase [Actinidia chinensis var. chinensis]
VaccDscaff10-snap-gene-309.30	0.178042	0.368733	0.334404	0.964794	1.86928	0.918664	1.75788	1.38833	1.38766	0.248927	0.459793	0.175154	0.963788	0.4527	1.05968	XP_028063149.1	putative wall-associated receptor kinase-like 16 [Camellia sinensis]
VaccDscaff10-snap-gene-312.41	8.19693	10.4342	11.2276	25.3707	25.7608	25.208	23.8753	22.6986	17.7453	4.28601	5.45219	4.75971	12.5934	8.41811	12.0976	XP_028063149.1	putative wall-associated receptor kinase-like 16 [Camellia sinensis]
VaccDscaff10-snap-gene-313.30	0.974541	0.76696	1.17146	2.65008	2.67886	2.70622	3.33564	3.48552	2.96674	2.36174	1.48992	1.84077	2.53221	2.61668	2.70682	PSS09823.1	Wall-associated receptor kinase [Actinidia chinensis var. chinensis]
VaccDscaff10-snap-gene-314.27	0.440686	0.570425	0.517318	1.04929	0.946389	0.826857	1.83021	1.56545	1.61633	0.889978	0.758713	0.903203	0.939761	0.93376	0.692155	RVW66783.1	Wall-associated receptor kinase 5 [Vitis vinifera]
VaccDscaff10-snap-gene-317.26	2.12389	2.16746	2.57272	1.27374	1.14579	1.21284	1.53404	1.95219	1.41122	2.15181	1.78062	2.27113	0.878573	1.06441	0.977092	RVW69134.1	Retrovirus-related Pol polyprotein from transposon TNT 1-94 [Vitis vinifera]
VaccDscaff10-snap-gene-317.27	1.81157	1.54763	1.61621	0.847807	0.691627	0.849758	1.27759	1.41262	1.32888	0.59099	0.795322	0.668318	1.02522	1.33579	0.988368	XP_028080634.1	uncharacterized protein LOC114282190 [Camellia sinensis]
VaccDscaff10-snap-gene-320.38	0.185483	0.192071	0.261284	0.182748	6.19626	0.17401	0.697655	1.73562	0.255115	0.77799	0.766414	0.456185	2.28197	0.188647	0.643981	PSS33817.1	Ion channel POLLUX-like [Actinidia chinensis var. chinensis]
VaccDscaff10-snap-gene-322.15	2.17065	2.52299	1.95529	0.698334	0.549661	1.16365	1.16635	1.33567	1.4623	2.6426	3.93543	4.4452	1.39521	1.8923	1.88957	XP_028126716.1	3-ketoacyl-CoA synthase 11-like [Camellia sinensis]
VaccDscaff10-snap-gene-325.25	3.14616	3.48699	3.46243	10.5586	11.4016	10.6072	5.96305	7.05324	6.24298	3.3678	3.85935	4.18326	6.28985	3.27484	8.04613	PSR92765.1	Protein argonaute like [Actinidia chinensis var. chinensis]
VaccDscaff10-snap-gene-328.30	2.41349	2.5321	2.83318	1.56441	1.09117	1.10231	1.34376	1.71689	1.8636	0.562397	0.524869	0.406137	1.31273	1.13044	0.819043	XP_016445381.1	PREDICTED: isoflavone reductase homolog [Nicotiana tabacum]
VaccDscaff10-snap-gene-332.57	0.177534	0.0919199	0.250087	0.349832	0.254173	0.582934	0	0	0.162788	1.40656	1.83392	1.3099	1.74734	1.62506	2.64164	PSS33856.1	Acyl-CoA N-acyltransferase protein [Actinidia chinensis var. chinensis]
VaccDscaff10-snap-gene-335.38	46.4918	51.0472	48.9976	45.4428	50.7843	52.9625	54.8202	54.1688	53.254	26.0695	25.2327	27.6604	33.411	32.349	33.0152	RVX01756.1	hypothetical protein CK203_024351 [Vitis vinifera]
VaccDscaff10-snap-gene-336.40	8.49378	11.141	10.4228	0.557903	1.40521	0.318737	0.425968	0.35324	1.03844	2.00563	1.75481	2.00544	1.5605	2.6492	1.90981	XP_028118642.1	uncharacterized protein LOC114316181 isoform X1 [Camellia sinensis]
VaccDscaff10-snap-gene-336.43	2.83021	2.38434	3.15343	1.84323	2.19769	2.11512	3.15749	2.8927	2.72709	1.4755	1.53613	2.07643	1.32197	1.26849	1.42755	XP_028081230.1	protein ACCELERATED CELL DEATH 6-like [Camellia sinensis]
VaccDscaff10-snap-gene-341.37	1.31223	1.39659	1.50619	3.77092	2.331	2.76991	2.33075	2.76656	2.60702	2.20841	2.67342	2.94049	2.76246	4.00387	2.27799	XP_028108946.1	long chain acyl-CoA synthetase 6, peroxisomal-like isoform X2 [Camellia sinensis]|XP_028108948.1 long chain acyl-CoA synthetase 6, peroxisomal-like isoform X2 [Camellia sinensis]
VaccDscaff10-snap-gene-346.26	2.11115	3.34899	1.89825	4.29282	4.11577	3.4976	3.54796	4.10972	5.64265	2.80514	1.99522	2.34204	1.41471	1.78169	1.47041	PSS33904.1	DUF21 domain-containing protein [Actinidia chinensis var. chinensis]
VaccDscaff10-snap-gene-347.34	0.194177	0.40215	0.182355	0.0956572	0.556004	0.455417	0.730358	0.605659	0.534147	0	0	0	0	0.0987451	0.288929	XP_028106626.1	uncharacterized protein LOC114305701 [Camellia sinensis]
VaccDscaff10-snap-gene-348.31	789.083	783.314	804.825	283.872	359.572	307.388	394.339	360.259	438.172	248.843	251.446	256.311	367.28	538.03	418.281	VaccDscaff10-snap-gene-348.31	-
VaccDscaff10-snap-gene-357.37	1.27602	0.689399	0.833622	0.546612	0.953149	0.67662	0.365179	0.173045	0.254356	0.465405	0.34386	0.272896	0.928272	0.733535	0.93558	PWA36909.1	SKP1/ASK1-interacting protein 2 [Artemisia annua]
VaccDscaff10-snap-gene-358.38	1.03537	1.22851	1.41799	2.13585	2.32644	2.10455	1.89646	1.39045	1.53285	2.9555	2.2282	2.99207	2.90852	2.67647	3.02771	PSS33926.1	Pyrimidine-specific ribonucleoside hydrolase [Actinidia chinensis var. chinensis]
VaccDscaff10-snap-gene-360.35	4.94894	3.90456	42.4926	2.32189	1.01219	1.21598	12.2988	5.51295	2.1609	1.31796	2.31269	1.50697	1.50766	1.07858	1.63641	KJB81931.1	hypothetical protein B456_013G192900 [Gossypium raimondii]
VaccDscaff10-snap-gene-362.37	1.02263	0.680755	0.685974	3.02265	4.81056	3.35781	4.94537	2.73401	4.35355	1.70211	0.980917	1.94022	1.50975	2.52589	1.2318	PSS33948.1	CASP-like protein [Actinidia chinensis var. chinensis]
VaccDscaff10-snap-gene-362.41	11.4975	11.7107	11.3285	14.2064	13.0428	14.4997	12.761	13.2277	12.8757	8.69634	6.71726	7.23162	5.47257	7.95552	5.79611	PSR92647.1	CASP-like protein [Actinidia chinensis var. chinensis]
VaccDscaff10-snap-gene-363.33	7.66726	6.94716	7.87547	6.846	9.14762	7.64258	12.8423	12.7048	11.4244	2.67997	5.19767	4.24287	5.65975	6.09224	8.0811	VaccDscaff10-snap-gene-363.33	-
VaccDscaff10-snap-gene-366.36	2.69084	2.20992	2.13488	2.97113	2.65686	5.09233	2.87926	5.98122	8.1252	2.42162	2.58793	2.46463	3.92694	2.97267	2.30108	RWW25327.1	hypothetical protein GW17_00010333 [Ensete ventricosum]|RZS13963.1 hypothetical protein BHM03_00045606 [Ensete ventricosum]
VaccDscaff10-snap-gene-368.39	1.80211	2.09006	1.42161	1.6335	1.72004	1.75827	2.44017	2.77301	1.78462	0.0671891	0.670168	0.638236	0.638527	1.31966	0.858073	XP_028064287.1	nudix hydrolase 20, chloroplastic-like [Camellia sinensis]
VaccDscaff10-snap-gene-374.27	3.04343	2.7576	2.92958	1.27439	0.435725	0.428278	1.50245	1.42392	2.23252	1.27654	1.17895	1.57188	3.07032	3.40489	3.01902	XP_018825573.1	PREDICTED: bidirectional sugar transporter SWEET17 isoform X1 [Juglans regia]|XP_018825574.1 PREDICTED: bidirectional sugar transporter SWEET17 isoform X1 [Juglans regia]|XP_018825575.1 PREDICTED: bidirectional sugar transporter SWEET17 isoform X1 [Juglans regia]
VaccDscaff10-snap-gene-374.31	4.74568	5.20911	4.54587	4.20814	3.17069	3.29459	6.24746	5.23013	6.00507	14.0664	14.1186	14.473	8.68775	10.0394	8.47369	XP_006419529.1	uncharacterized protein LOC18032855 [Citrus clementina]|XP_006489048.1 uncharacterized protein LOC102608273 [Citrus sinensis]|ESR32769.1 hypothetical protein CICLE_v10006176mg [Citrus clementina]|KDO71732.1 hypothetical protein CISIN_1g032471mg [Citrus sinensis]
VaccDscaff10-snap-gene-377.37	3.03549	2.45823	2.96031	1.38034	1.63435	1.05877	1.8663	2.18492	2.78336	1.55977	1.56783	1.64627	1.57041	1.54364	1.58278	XP_007221833.2	uncharacterized protein LOC18793588 [Prunus persica]
VaccDscaff10-snap-gene-378.36	1.67525	3.78494	3.86163	0.450151	0.290721	0.571504	0.143207	0	0	0	0.314643	0.599302	1.94862	2.6332	1.05752	VaccDscaff10-snap-gene-378.36	-
VaccDscaff10-snap-gene-38.38	0.957759	0.782985	0.804767	3.22824	4.08959	3.12117	2.37001	1.93916	1.34042	10.2897	10.5706	9.76937	11.0638	12.9709	10.5508	PSS16078.1	Nudix hydrolase [Actinidia chinensis var. chinensis]
VaccDscaff10-snap-gene-380.46	1.0785	1.35193	1.11945	0.0559262	0.108356	0.106504	1.44114	0.236067	0.260242	1.05817	0.117273	0	0.167604	1.84741	0.168923	XP_027115953.1	major allergen Pru ar 1-like [Coffea arabica]|XP_027164623.1 major allergen Pru ar 1-like [Coffea eugenioides]
VaccDscaff10-snap-gene-381.47	330.018	329.728	354.629	696.473	657.959	605.004	597.917	617.973	751.408	254.288	207.437	222.908	304.34	378.658	293.981	PSR92547.1	Major allergen Pru ar like [Actinidia chinensis var. chinensis]
VaccDscaff10-snap-gene-382.28	13.1713	14.1275	13.6978	10.0038	11.1913	12.8285	11.7645	10.8181	15.5362	6.82698	7.66349	7.32927	8.72489	7.35343	9.88498	PSR92533.1	Two-component response regulator like [Actinidia chinensis var. chinensis]
VaccDscaff10-snap-gene-384.27	1.065	0.604781	0.774319	0.88006	0.557438	0.418991	0.549182	0.392908	0.535525	0.288198	0.283909	0.371775	0.574824	0.349411	0.374873	PSR97910.1	Beta-D-xylosidase [Actinidia chinensis var. chinensis]
VaccDscaff10-snap-gene-385.52	0.312507	0.258886	0.484241	0.923697	0.775515	0.688966	0.484865	0.731055	0.214912	0.334977	0.322819	0.384297	0.584398	0.41319	0.542499	PSR97904.1	Bromodomain and WD repeat-containing protein [Actinidia chinensis var. chinensis]
VaccDscaff10-snap-gene-385.53	0.071285	0.147634	0.167362	0.140468	0.136077	0.0334379	0.0670309	0.0370575	0.130728	0.631218	0.441824	0.4909	0.210482	0.326255	0.424278	PSR92512.1	Bifunctional TENA-E protein [Actinidia chinensis var. chinensis]
VaccDscaff10-snap-gene-394.22	40.648	49.9195	44.2004	130.826	102.097	105.035	80.1326	75.9228	82.4556	83.4856	83.8313	90.711	151.465	212.147	150.252	XP_028115768.1	galactinol synthase 2-like [Camellia sinensis]|AKS29171.1 galactinol synthase 3 [Camellia sinensis]
VaccDscaff10-snap-gene-395.26	3.09211	2.68735	2.90385	2.6113	3.16211	2.12384	3.01143	3.78896	3.49347	6.69065	4.56307	6.40983	4.7824	3.87493	3.12208	PSR97863.1	Protein like [Actinidia chinensis var. chinensis]
VaccDscaff10-snap-gene-40.37	0.956767	1.21092	0.898514	0.864106	1.95323	0.922522	1.04962	0.607904	0.560496	1.18906	1.48251	1.62104	1.28173	1.02715	1.21273	XP_028119110.1	flowering time control protein FPA-like [Camellia sinensis]
VaccDscaff10-snap-gene-400.63	2.57546	2.98882	3.29437	6.73747	9.49365	7.3318	9.18602	6.78661	5.57813	4.26307	4.90807	4.49948	6.42452	1.94197	5.24175	BBJ25250.1	L1-EN and RT_nLTR_like domain-containing protein [Capsicum annuum]
VaccDscaff10-snap-gene-400.66	0.671921	1.03374	1.6226	0.548526	1.30097	1.35077	1.64274	2.39519	0.651318	0.572609	0.575106	1.81309	0.718009	0.624809	0.342787	RXI08468.1	hypothetical protein DVH24_022612 [Malus domestica]
VaccDscaff10-snap-gene-41.34	23.2798	22.7699	22.1654	8.79728	8.48124	8.19499	7.3845	8.25441	7.67436	14.2186	14.4688	16.4675	11.2869	10.7006	11.7172	PSR84624.1	Ubiquitin carboxyl-terminal hydrolase [Actinidia chinensis var. chinensis]
VaccDscaff10-snap-gene-42.40	0.557659	0.752458	0.777624	0.491163	0.330648	0.554873	0.810405	1.03661	0.945204	0.40953	0.43641	0.332493	0.482335	0.481238	0.335264	XP_028061587.1	receptor-like protein 7 [Camellia sinensis]
VaccDscaff10-snap-gene-45.38	1.74813	2.03098	1.8419	3.99082	2.97078	2.4	1.60371	2.30516	3.12767	1.66916	1.10111	1.51004	1.59466	1.30094	1.22656	PWA37939.1	glyoxalase II 3 [Artemisia annua]
VaccDscaff10-snap-gene-45.41	1.23101	1.85141	1.70657	3.11878	2.99333	3.02466	2.3151	3.16923	2.79503	5.0814	4.11767	3.48895	3.00014	2.29536	1.948	XP_028112794.1	C2 domain-containing protein At1g53590-like [Camellia sinensis]
VaccDscaff10-snap-gene-46.39	2.72285	1.22904	1.11462	1.58211	1.59929	1.24447	1.4443	1.59694	2.1766	2.40779	2.8127	3.57157	3.77935	3.97643	2.63174	XP_004294170.1	PREDICTED: bidirectional sugar transporter SWEET2 [Fragaria vesca subsp. vesca]|XP_011460834.1 PREDICTED: bidirectional sugar transporter SWEET2 [Fragaria vesca subsp. vesca]
VaccDscaff10-snap-gene-47.24	0.449994	0.378608	0.369772	1.16382	0.966379	1.02902	0.63471	0.46786	0.644716	0.576724	0.348633	0.470363	1.27333	1.54464	1.61814	PSS14321.1	Leucine-rich repeat receptor-like serine/threonine-protein kinase, partial [Actinidia chinensis var. chinensis]
VaccDscaff10-snap-gene-48.33	0.111223	0.172761	0.156677	0.301354	0.371554	0.391289	0.339904	0.202368	0.484429	0.673856	0.718084	0.601805	0.90312	0.961527	1.10331	XP_008226377.1	PREDICTED: probable LRR receptor-like serine/threonine-protein kinase At1g53430 isoform X1 [Prunus mume]
VaccDscaff10-snap-gene-55.41	10.7719	12.778	10.9235	3.88649	2.17212	2.18244	4.89811	3.4703	4.08073	37.3805	38.0317	35.5728	10.7016	18.1567	12.3912	PSS05798.1	B-box domain protein [Actinidia chinensis var. chinensis]
VaccDscaff10-snap-gene-56.26	2.73462	1.49454	1.78342	2.24525	1.52255	1.354	1.57143	1.65853	1.60201	3.18614	2.35405	2.0177	3.96248	2.9358	2.48663	PSS14427.1	Peroxidase [Actinidia chinensis var. chinensis]
VaccDscaff10-snap-gene-57.39	30.2185	28.3583	27.3144	19.4454	16.5843	16.6553	15.1843	14.1382	17.3178	0.792178	1.26814	1.30061	4.55423	6.33889	6.65093	XP_028063371.1	peroxidase 27-like [Camellia sinensis]
VaccDscaff10-snap-gene-57.40	17.1868	19.6552	16.4064	8.37364	5.22767	8.85918	4.43987	5.89091	5.10876	0.264059	0.390195	0.185802	5.20483	4.22593	4.12171	XP_028063371.1	peroxidase 27-like [Camellia sinensis]
VaccDscaff10-snap-gene-6.28	130.86	119.995	121.98	76.9911	63.2231	71.6386	82.8458	83.0979	91.8492	101.518	97.5355	110.175	103.212	115.632	95.6705	RYR21776.1	hypothetical protein Ahy_B03g067094 [Arachis hypogaea]
VaccDscaff10-snap-gene-65.38	0.59862	0.433919	0.477847	0.147448	0.0857038	0.168478	0.365883	0.311193	0.521454	0.474272	0.587455	0.736137	0.235671	0.304416	0.326599	PHU06167.1	Cytochrome 98A2 [Capsicum chinense]
VaccDscaff10-snap-gene-66.37	0.554792	0.861749	0.651267	0.580776	0.463336	0.585536	0.749921	0.432614	0.254356	0.129279	0.214912	0.341121	0.273021	0.458459	0.343963	XP_028111578.1	probable LRR receptor-like serine/threonine-protein kinase At3g47570 [Camellia sinensis]
VaccDscaff10-snap-gene-7.48	0.391239	0.560958	0.395681	1.27502	1.29261	1.69403	0.226394	0.563222	0.386338	2.35633	2.51816	2.30935	2.25117	3.09148	2.95553	PSR96288.1	Cytochrome P450 716B1 like [Actinidia chinensis var. chinensis]
VaccDscaff10-snap-gene-78.25	1.19087	2.13749	1.41659	0.677911	1.16189	0.968246	0.248844	0.275143	0.436781	3.35465	3.19842	2.70758	5.59996	4.52175	6.32658	AYQ58363.1	terpene synthase 2 [Camellia sinensis]
VaccDscaff10-snap-gene-80.33	4.62898	4.5343	4.11216	7.58067	6.50785	6.63136	10.4113	11.7717	11.4716	14.2266	13.0528	12.2463	7.08023	10.0521	9.55599	CAN75054.1	hypothetical protein VITISV_039450 [Vitis vinifera]
VaccDscaff10-snap-gene-94.19	3.6512	3.78089	3.80295	8.63367	7.79355	10.4629	4.7442	6.14287	5.41756	6.00209	5.41751	5.3553	7.38324	9.18245	7.37551	XP_028073261.1	UDP-galactose/UDP-glucose transporter 3-like [Camellia sinensis]|XP_028073262.1 UDP-galactose/UDP-glucose transporter 3-like [Camellia sinensis]|XP_028073263.1 UDP-galactose/UDP-glucose transporter 3-like [Camellia sinensis]|XP_028073264.1 UDP-galactose/UDP-glucose transporter 3-like [Camellia sinensis]
VaccDscaff10-snap-gene-95.41	75.8021	70.996	69.761	30.15	29.2076	27.6127	43.492	36.3092	60.5099	125.197	125.358	111.112	130.705	186.146	142.509	PSR95338.1	Rhodopsin like [Actinidia chinensis var. chinensis]
VaccDscaff10-snap-gene-98.38	6.28034	2.02973	2.0286	1.34002	1.03087	1.65123	0.60184	1.16453	1.39383	1.37957	0.950411	0.826419	1.29925	1.62739	1.19044	AWH62807.1	resveratrol O-methyltransferase-like protein [Camptotheca acuminata]
VaccDscaff1102-snap-gene-0.14	4.14245	3.43168	2.91768	1.42848	0.790761	1.16587	4.47953	4.30691	4.55805	0.965284	2.13957	3.2602	2.85398	3.15984	2.05461	VaccDscaff1102-snap-gene-0.14	-
VaccDscaff1106-augustus-gene-0.9	4.94301	4.42455	4.20932	9.49263	8.63617	9.23525	4.29352	4.00688	4.91655	14.4858	14.1933	13.8879	9.93625	10.779	11.7597	XP_028109053.1	uncharacterized protein LOC114307828 isoform X1 [Camellia sinensis]|AND65761.1 tryptophan synthase beta chain 3 [Camellia sinensis]
VaccDscaff110-augustus-gene-0.27	0.106156	0.219854	0.0996928	0.104591	0.101322	0.0995901	0.199642	0.441483	0.292017	1.18737	1.20625	0.939907	0.313446	0.539837	0.421218	VaccDscaff110-augustus-gene-0.27	-
VaccDscaff110-augustus-gene-1.26	4.03147	3.86313	4.63362	7.52907	7.00658	8.8061	7.29886	6.63136	6.56563	2.41165	2.2998	2.90056	3.61255	2.87629	3.93943	AOY34405.1	transcription factor BHLH034, partial [Vaccinium corymbosum]
VaccDscaff110-processed-gene-0.13	18.0623	10.8955	8.89301	4.75136	3.93335	3.29031	3.95754	7.56646	6.83387	1.63454	4.6193	1.55266	4.83271	5.79651	3.56609	XP_006433913.1	blue copper protein [Citrus clementina]|ESR47153.1 hypothetical protein CICLE_v10002591mg [Citrus clementina]|KDO81064.1 hypothetical protein CISIN_1g029725mg [Citrus sinensis]|GAY41552.1 hypothetical protein CUMW_060380 [Citrus unshiu]
VaccDscaff110-snap-gene-3.35	8.60768	5.98872	6.56793	21.0694	15.0193	14.8888	9.99104	6.15273	9.49595	12.6615	9.44746	8.60037	20.518	12.5847	21.0797	XP_028052113.1	protein DETOXIFICATION 27-like [Camellia sinensis]
VaccDscaff110-snap-gene-4.47	0.832653	0.808341	0.342106	1.84585	1.93716	1.90406	1.90847	1.19035	3.00625	1.01864	1.98905	0.716753	2.3049	1.37615	0.722726	XP_028103498.1	protein DETOXIFICATION 27-like isoform X1 [Camellia sinensis]|XP_028103499.1 protein DETOXIFICATION 27-like isoform X2 [Camellia sinensis]
VaccDscaff111-augustus-gene-3.62	11.1589	11.9997	10.0764	8.59813	8.87558	9.59627	13.318	15.4692	12.5277	4.93384	6.05911	4.71485	6.9699	7.20241	5.03797	VaccDscaff111-augustus-gene-3.62	-
VaccDscaff111-processed-gene-1.4	2.29141	2.76827	2.70979	3.61638	3.74635	3.74203	2.57363	2.55885	2.43181	7.87081	7.5394	7.45151	6.78669	5.11416	6.54547	XP_028062162.1	disease resistance protein RPS2-like [Camellia sinensis]
VaccDscaff111-snap-gene-0.33	0.177534	0	0	0.174916	0.112966	0.277588	0.111293	0.0615273	0.271313	0.330954	0.550176	0.873269	0.873668	0.662062	0.821843	XP_028073250.1	disease resistance protein At4g27190-like [Camellia sinensis]
VaccDscaff111-snap-gene-3.66	1.38875	0.493057	1.75135	1.05553	0.45446	0.409468	0.186554	0.453793	0.254681	0.369841	0.0819759	0.195175	1.05443	0.928179	1.88929	XP_028109791.1	general transcription and DNA repair factor IIH subunit TFB1-1 [Camellia sinensis]
VaccDscaff1127-augustus-gene-0.6	2.48179	2.76032	2.7623	3.62252	11.0543	3.27685	1.55579	3.63156	1.60139	2.57028	6.4567	4.43093	1.7189	4.01992	2.55306	XP_028059870.1	gamma-glutamyl hydrolase 2-like [Camellia sinensis]
VaccDscaff112-augustus-gene-0.32	0.931503	1.19155	0.977704	0.161959	0.209196	0.154215	0.515244	0.455757	0.552674	5.00518	4.86781	6.52256	5.0155	6.24167	5.59853	XP_023905960.1	premnaspirodiene oxygenase-like [Quercus suber]
VaccDscaff112-augustus-gene-3.57	6.02383	4.87683	5.07422	1.94237	1.88166	1.67825	3.1583	2.99864	3.07977	7.28216	8.33452	9.15854	5.85696	5.68103	4.96148	CAN70354.1	hypothetical protein VITISV_011217, partial [Vitis vinifera]
VaccDscaff112-processed-gene-0.1	1.26411	1.27709	1.2161	0.759435	1.02998	0.607424	0.666817	0.897569	0.565422	0.63224	0.573289	0.33365	0.758643	1.03481	0.581108	XP_023905960.1	premnaspirodiene oxygenase-like [Quercus suber]
VaccDscaff112-processed-gene-3.36	1.73983	0.772127	0.933656	0.979529	1.18614	0.699521	0.233715	0.258414	0.227903	0.231668	0.256749	1.71161	2.93552	3.53902	2.95863	Q6TPK4.1	RecName: Full=Cysteine proteinase inhibitor 1; Short=KCPI1; AltName: Full=Phytocystatin; AltName: Allergen=Act d 4; Flags: Precursor|AAR92223.1 phytocystatin [Actinidia deliciosa]
VaccDscaff112-snap-gene-2.25	5.85999	6.53493	5.89397	8.06253	9.00196	8.58787	11.0532	8.68832	8.87066	4.03997	3.90424	4.77569	5.93821	4.72566	4.74669	PSS24770.1	Heterogeneous nuclear ribonucleoprotein like [Actinidia chinensis var. chinensis]
VaccDscaff1132-augustus-gene-0.6	15.1592	15.9122	17.1279	15.9566	16.3057	17.0547	25.1681	23.9801	22.5876	42.6927	44.6843	45.7301	19.4077	18.399	20.0598	PSS06481.1	hypothetical protein CEY00_Acc19179 [Actinidia chinensis var. chinensis]
VaccDscaff1134-augustus-gene-0.4	2.61613	3.58147	1.74894	3.88818	4.95166	6.73896	3.62747	3.82643	1.87028	8.10067	9.57311	8.02643	5.23702	4.73525	4.61847	PSS33617.1	Isoprenylcysteine alpha-carbonyl methylesterase [Actinidia chinensis var. chinensis]
VaccDscaff1135-augustus-gene-0.7	33.4117	34.8668	31.2037	30.1121	30.5835	26.5896	40.9511	39.2777	37.8292	63.9754	67.0793	63.0823	36.8179	32.0626	35.8598	XP_028109381.1	uncharacterized protein LOC114308085 [Camellia sinensis]
VaccDscaff1139-processed-gene-0.1	85.5329	54.8261	59.2096	17.0639	17.6906	16.1768	29	29.5376	54.7468	85.3179	82.4703	67.8545	85.9035	100.512	77.6129	XP_012854984.1	PREDICTED: allene oxide cyclase 2, chloroplastic-like [Erythranthe guttata]|EYU44656.1 hypothetical protein MIMGU_mgv1a012403mg [Erythranthe guttata]
VaccDscaff113-augustus-gene-2.24	4.91445	5.55698	4.29694	7.34647	6.9551	8.05509	10.464	9.10324	9.2715	11.3728	12.3123	11.3922	9.3959	9.88169	9.13366	XP_028052496.1	uncharacterized protein LOC114256980 [Camellia sinensis]
VaccDscaff114-augustus-gene-1.28	1.37471	5.97886	1.03281	6.23041	6.56051	7.996	7.23895	6.5747	2.77315	1.28135	1.13606	0.270481	3.24726	2.51669	1.09094	KJB72519.1	hypothetical protein B456_011G182900 [Gossypium raimondii]
VaccDscaff114-augustus-gene-1.33	4.78852	3.89606	5.42045	8.25636	9.1001	9.34566	6.75413	5.06753	6.23335	14.7449	14.3096	13.8381	11.3196	14.4802	12.5114	XP_028066620.1	gibberellin receptor GID1B-like [Camellia sinensis]
VaccDscaff114-augustus-gene-3.58	15.8848	13.7816	15.8046	6.30253	5.44991	4.954	12.2724	14.2836	11.8492	9.92406	10.2002	12.0371	19.1414	14.7585	19.2921	PSR86029.1	Shikimate dehydrogenase [Actinidia chinensis var. chinensis]
VaccDscaff114-augustus-gene-3.62	54.6133	56.6386	50.3599	13.8781	13.6409	12.4804	41.246	39.6529	41.1267	46.6049	45.5664	50.8101	69.2776	65.4728	78.1986	XP_028099796.1	bifunctional 3-dehydroquinate dehydratase/shikimate dehydrogenase, chloroplastic-like isoform X3 [Camellia sinensis]
VaccDscaff114-snap-gene-2.43	0.127329	0	0.119577	0.62726	0.850716	0.358361	0.718385	0.529538	0.700521	2.25497	2.1045	0	0.125321	3.75555	0.126308	XP_028066608.1	SOSS complex subunit B homolog isoform X7 [Camellia sinensis]|XP_028066609.1 SOSS complex subunit B homolog isoform X7 [Camellia sinensis]
VaccDscaff1156-processed-gene-0.0	2.04213	2.27734	1.57358	1.90884	1.59929	1.6702	3.05273	2.55874	3.649	1.56181	1.29817	1.64842	1.44302	1.65093	0.831077	XP_028070299.1	uncharacterized protein LOC114272793, partial [Camellia sinensis]
VaccDscaff115-augustus-gene-1.24	8.79477	9.30881	10.5756	7.06637	6.5977	7.64187	4.94365	6.24217	4.40411	7.47154	8.58213	9.41835	8.65606	7.3605	6.50292	RVX16072.1	Catalase isozyme 1 [Vitis vinifera]
VaccDscaff115-augustus-gene-2.46	1.76768	2.99532	3.47103	1.26663	1.07366	0.603035	3.32439	4.00988	4.71523	4.04421	3.65203	3.63611	1.89797	2.61504	0.956455	XP_002280095.1	PREDICTED: cinnamoyl-CoA reductase 2 [Vitis vinifera]|CBI31779.3 unnamed protein product, partial [Vitis vinifera]
VaccDscaff115-processed-gene-2.2	0.514945	0.177746	0	0	0	0	0.32281	0.535389	0.314783	0.799959	1.06388	0.506592	0	0.174577	0.170271	XP_028064481.1	RING-H2 finger protein ATL8-like [Camellia sinensis]
VaccDscaff115-processed-gene-3.1	0.0974694	0.353261	0.228837	0.696234	0.558184	0.251462	0.527003	0.709373	0.178747	0.545101	1.08237	1.31846	0.647542	0.223048	0.410922	PSS17188.1	Proton pump-interactor like [Actinidia chinensis var. chinensis]
VaccDscaff115-snap-gene-0.39	9.37477	8.74012	8.54921	6.0587	6.15704	6.22148	5.10211	3.88625	4.00783	5.87225	4.82649	4.59652	6.08205	5.67178	5.7113	XP_028058023.1	BTB/POZ domain-containing protein At2g30600 isoform X3 [Camellia sinensis]|XP_028058025.1 BTB/POZ domain-containing protein At2g30600 isoform X4 [Camellia sinensis]
VaccDscaff115-snap-gene-2.52	6.14539	7.07076	7.69497	9.41855	10.4276	7.36675	12.5204	13.1337	17.531	4.77338	5.64283	7.05332	9.40873	11.4588	5.41875	VaccDscaff115-snap-gene-2.52	-
VaccDscaff1160-snap-gene-0.5	1.67312	1.43675	1.37964	0.160825	0.0389495	0.229703	0.767451	1.35769	0.598694	0.988951	0.800934	0.722626	4.69922	5.89358	5.01958	VaccDscaff1160-snap-gene-0.5	-
VaccDscaff1169-processed-gene-0.0	1.95042	0.988364	1.48092	2.20787	2.37651	2.29696	1.32674	1.72583	2.96801	2.47553	1.75757	1.67383	3.51256	4.26283	3.29323	EOY23821.1	2-oxoglutarate and Fe(II)-dependent oxygenase superfamily protein isoform 3, partial [Theobroma cacao]
VaccDscaff1177-augustus-gene-0.5	2.13809	2.84272	3.07385	3.01682	4.28301	3.64024	3.92172	3.84219	3.14649	6.47076	6.38054	7.16718	5.97538	4.18807	6.41519	XP_028125718.1	putative disease resistance protein RGA3 [Camellia sinensis]
VaccDscaff117-augustus-gene-2.48	0.226639	0.821412	0.585309	1.17231	0.703032	0.425241	1.11885	1.17818	1.71447	1.63717	2.10706	1.67222	0.446128	0.749142	0.843076	XP_028118278.1	GEM-like protein 5 [Camellia sinensis]
VaccDscaff117-augustus-gene-3.59	6.06212	11.9664	12.9872	10.4523	8.31745	7.10895	8.55053	8.07545	9.90126	1.94234	3.32677	3.35463	5.96651	7.32159	6.38933	PSS30317.1	Pollen-specific protein-like [Actinidia chinensis var. chinensis]
VaccDscaff117-augustus-gene-3.67	23.4842	20.3917	20.2425	10.553	9.2072	6.30368	11.1352	13.2804	12.2004	11.7198	10.4459	10.6681	10.3456	14.2091	8.71118	XP_028118262.1	NAC domain-containing protein 83-like [Camellia sinensis]
VaccDscaff117-augustus-gene-3.69	2.53939	2.28872	2.91473	1.8533	1.07722	1.23528	4.95258	5.3782	7.15789	1.70946	2.3803	2.82204	2.26792	1.81747	1.81929	PSS30311.1	Glycerophosphodiester phosphodiesterase [Actinidia chinensis var. chinensis]
VaccDscaff117-augustus-gene-3.70	5.40493	4.60192	4.24868	4.33909	5.31165	4.16918	6.47534	9.28261	8.8841	3.73177	4.54935	3.93871	3.50706	3.13541	2.78007	PSS30312.1	Protein like [Actinidia chinensis var. chinensis]
VaccDscaff117-processed-gene-2.5	0.105555	0.145739	0.264342	0.727991	0.738819	0.825218	0.496279	0.914547	0.677514	0.29516	0.436153	0.449985	0.277041	0.393638	0.314125	XP_028089422.1	putative pentatricopeptide repeat-containing protein At2g01510 [Camellia sinensis]
VaccDscaff117-snap-gene-3.75	8.69787	6.44752	6.82924	21.3538	18.5542	18.2371	9.51961	12.3541	10.9826	22.0622	26.4146	25.0625	16.5133	17.3542	15.4646	PSS30307.1	Acyltransferase-like protein [Actinidia chinensis var. chinensis]
VaccDscaff1189-augustus-gene-0.3	1.68806	9.86385	1.69852	0.59399	0.575424	0.339354	1.47394	1.62972	1.32673	2.13536	2.49109	2.01654	2.49216	1.34896	2.15295	XP_028055450.1	heavy metal-associated isoprenylated plant protein 39-like isoform X1 [Camellia sinensis]|XP_028055455.1 heavy metal-associated isoprenylated plant protein 39-like isoform X2 [Camellia sinensis]
VaccDscaff118-augustus-gene-1.32	16.4649	17.9851	16.9277	4.81404	3.52707	4.08311	13.243	13.4472	12.1607	15.0023	14.5057	14.2185	20.7717	22.801	24.3973	XP_027116697.1	bifunctional 3-dehydroquinate dehydratase/shikimate dehydrogenase, chloroplastic-like [Coffea arabica]|XP_027097866.1 bifunctional 3-dehydroquinate dehydratase/shikimate dehydrogenase, chloroplastic-like [Coffea arabica]|XP_027149411.1 bifunctional 3-dehydroquinate dehydratase/shikimate dehydrogenase, chloroplastic-like [Coffea eugenioides]
VaccDscaff118-augustus-gene-2.28	3.34331	6.67083	8.88321	1.68718	1.24529	2.14201	4.37065	5.00212	7.62667	4.71241	2.02164	5.45506	1.68542	3.48329	4.8534	XP_010062247.1	PREDICTED: probable fructokinase-6, chloroplastic [Eucalyptus grandis]|KCW69354.1 hypothetical protein EUGRSUZ_F02835 [Eucalyptus grandis]
VaccDscaff118-processed-gene-3.20	0.900532	1.63191	2.11426	0	0.859522	0	0	0	0	0	0	0	0.664747	0.915897	0	XP_023924442.1	glutaredoxin-C11 [Quercus suber]
VaccDscaff118-processed-gene-3.9	29.7916	23.7984	23.5812	2.0966	4.06213	3.19416	1.60078	1.76996	2.34147	1.58677	1.31891	0.837381	7.95875	9.52281	5.91051	XP_022899110.1	glutaredoxin-C13 [Olea europaea var. sylvestris]
VaccDscaff118-snap-gene-1.39	1.63398	1.62152	2.68537	2.41484	2.01445	2.10776	2.81687	2.90221	2.12254	0.571132	1.05494	1.33956	1.13915	1.7311	1.41826	RYQ88961.1	hypothetical protein Ahy_B09g095847 isoform E [Arachis hypogaea]
VaccDscaff118-snap-gene-3.84	10.5915	1.18817	5.63642	5.82639	8.00308	1.15924	2.15788	3.02829	0.890245	2.55032	2.00585	1.56295	6.77589	1.25676	0.787989	PSS06443.1	E3 ubiquitin-protein like [Actinidia chinensis var. chinensis]
VaccDscaff118-snap-gene-3.93	0.431505	0.446833	0.405233	0.850286	0.411854	0	0.405754	0.448636	0.395664	9.25064	2.22872	9.33912	0.4247	0	0	XP_011079733.1	E3 ubiquitin-protein ligase MIEL1 [Sesamum indicum]
VaccDscaff119-processed-gene-0.15	1.55342	0.643439	0	0.306103	0.296535	0.291467	0.292143	0	0.284878	0.57917	0.962807	0.611288	1.52892	4.1078	2.15734	VaccDscaff119-processed-gene-0.15	-
VaccDscaff119-snap-gene-3.52	16.5467	11.3402	11.8609	9.45086	7.85844	8.47404	5.86291	5.81765	8.20919	15.1995	12.964	13.6046	7.39546	12.4388	7.77086	YP_003875493.1	NADH dehydrogenase subunit 4 (mitochondrion) [Silene latifolia]|ADG85354.1 NADH dehydrogenase subunit 4 (mitochondrion) [Silene latifolia]|ADK73321.1 NADH dehydrogenase subunit 4 (mitochondrion) [Silene latifolia]
VaccDscaff11-augustus-gene-10.21	0	0	0	0.0619224	0.0599869	0	0	0	0.0576288	0.410067	0.908921	0.370977	1.6083	2.30117	1.99503	PSR90258.1	Feruloyl CoA ortho-hydroxylase [Actinidia chinensis var. chinensis]
VaccDscaff11-augustus-gene-105.23	1.49899	1.21962	1.30717	1.16041	1.02195	1.20538	1.30885	1.89247	1.37449	1.74649	1.88027	1.84334	2.47648	2.66799	2.01802	XP_027082524.1	protein STRICTOSIDINE SYNTHASE-LIKE 3-like [Coffea arabica]
VaccDscaff11-augustus-gene-106.20	5.10078	4.58837	4.8386	0.15229	0.196707	0.290017	0.968966	0.482117	0.330705	4.13007	4.20463	4.51116	7.8094	7.5983	7.71756	PSS21041.1	Shikimate O-hydroxycinnamoyltransferase [Actinidia chinensis var. chinensis]
VaccDscaff11-augustus-gene-115.21	0.147632	0.331232	0.25418	0.0484852	0.0469697	0.0923338	0.046274	0.102329	0.0225616	0.527491	0.330425	0.605156	0.726519	0.77578	0.561383	PSS29013.1	Potassium channel like [Actinidia chinensis var. chinensis]
VaccDscaff11-augustus-gene-118.23	2.97232	3.70349	2.79135	6.09508	8.53394	7.88933	5.65805	7.13538	4.56455	4.30211	4.34349	5.01614	4.04329	2.2857	4.38675	XP_024044151.1	uncharacterized protein LOC18046468 isoform X1 [Citrus clementina]
VaccDscaff11-augustus-gene-119.38	0.0957423	0.198286	0.0449565	0.0943307	0.0456911	0	0	0.149315	0.26337	1.33861	1.38462	1.31865	0.659626	0.486879	0.664819	AYA73393.1	WRKY transcription factor 28 [Camellia sinensis]
VaccDscaff11-augustus-gene-123.30	1.33	1.12354	1.34763	1.17246	1.36965	1.01789	1.51392	1.34641	1.38	1.95739	2.63931	3.27107	1.99799	0.854332	1.70124	XP_028110993.1	uncharacterized protein LOC114309452 [Camellia sinensis]
VaccDscaff11-augustus-gene-124.27	0.342273	0.287975	0.220985	0.168613	0.102089	0.0401378	0.0603463	0	0.0588457	0.0398786	0.0220979	0.0420901	0.126328	0.065271	0.127322	XP_028127621.1	ABC transporter B family member 9 isoform X2 [Camellia sinensis]
VaccDscaff11-augustus-gene-127.21	2.92373	2.8441	5.32504	1.30938	1.01476	0.997416	1.24966	0.736923	1.70602	2.31228	3.20326	4.88101	2.52882	2.34285	1.75774	XP_028118815.1	bidirectional sugar transporter SWEET2-like [Camellia sinensis]
VaccDscaff11-augustus-gene-128.27	0.500094	0.582591	0.234823	0.246361	0.23866	0.410517	0.999282	1.10489	1.37567	0.815733	0.387448	1.22996	0.123052	0.254313	0.310051	RDX66307.1	GDSL esterase/lipase, partial [Mucuna pruriens]
VaccDscaff11-augustus-gene-135.23	0	0.170674	0.0773919	0.324778	0.23597	0.154624	0.154983	0.171362	0.0755646	3.68703	3.57541	3.72934	0.973317	1.00579	0.326993	XP_028052377.1	protein DOG1-like 4 [Camellia sinensis]
VaccDscaff11-augustus-gene-137.26	8.99347	3.8945	1.68918	0.161107	0.156071	0.613615	0.768798	0.510029	0.899616	0.304826	0	0	0.321878	0	0.162206	PSS03011.1	Heavy metal-associated isoprenylated plant protein, partial [Actinidia chinensis var. chinensis]
VaccDscaff11-augustus-gene-14.29	1.4889	2.1585	2.37702	1.02686	1.13688	2.51425	3.92013	3.40562	4.64179	0.416336	0.461409	0.878848	0.439625	1.66573	1.18156	XP_026422079.1	protein YLS3-like [Papaver somniferum]
VaccDscaff11-augustus-gene-141.24	2.36589	1.53833	1.70514	0.704723	0.945272	0.929116	1.39691	1.0869	1.00901	0.871833	0.738872	0.757795	0.703988	0.615554	0.654952	XP_028100395.1	phospholipase A1-IIgamma-like [Camellia sinensis]
VaccDscaff11-augustus-gene-145.15	0.737771	0.916774	0.415711	0.629974	0.422504	0.692138	0.924991	0.971611	0.766691	1.51287	1.37181	1.1129	1.5975	1.85088	1.41491	XP_028110353.1	taxadien-5-alpha-ol O-acetyltransferase [Camellia sinensis]
VaccDscaff11-augustus-gene-161.26	2.34971	2.63594	2.02276	2.12214	1.07463	1.51551	3.03804	2.03583	2.82784	1.04944	0.809082	0.818689	1.30087	1.1949	1.26255	PSS24641.1	2-carboxy-D-arabinitol-1-phosphatase precursor [Actinidia chinensis var. chinensis]
VaccDscaff11-augustus-gene-162.36	0	0	0	0.087458	0.0847244	0.0832763	0	0.0922909	0	0.165477	0.45848	0.0873269	0.436834	0.631969	0.440273	PSS10241.1	Heat stress transcription factor B-1 like [Actinidia chinensis var. chinensis]
VaccDscaff11-augustus-gene-164.28	0.417129	0.47994	0.435257	0.913286	1.63677	1.34791	0.871635	0.771003	0.63747	2.28961	1.34056	2.05181	1.55097	3.15827	0.965492	PSS10252.1	LRR receptor-like serine/threonine-protein kinase [Actinidia chinensis var. chinensis]
VaccDscaff11-augustus-gene-169.26	2.73772	3.00422	3.03152	0.885699	1.01402	0.958353	0.499499	1.01961	0.337208	0.609386	0.970827	0.643179	2.21194	1.57923	3.16163	XP_028104659.1	polyphenol oxidase, chloroplastic-like [Camellia sinensis]
VaccDscaff11-augustus-gene-172.22	17.6097	18.4368	7.85762	32.8789	28.6011	33.4974	10.8868	12.6442	21.6781	9.70322	19.6984	8.99704	15.2253	21.5714	11.6778	PSS16362.1	Protein COFACTOR ASSEMBLY OF COMPLEX C SUBUNIT B like [Actinidia chinensis var. chinensis]
VaccDscaff11-augustus-gene-175.27	0.288204	0.35813	0.378919	0.738282	0.165047	0.48668	1.02982	1.25851	0.898503	1.45061	0.952685	1.13411	0.68078	0.644866	0.800496	PSS24681.1	Leucine zipper protein [Actinidia chinensis var. chinensis]
VaccDscaff11-augustus-gene-179.18	0.889623	0.21259	0.385596	0	0	0.0641998	0	0	0.125497	0.318926	0.353453	0.201967	0.269413	0.2088	0.203651	XP_028105826.1	zinc finger MYM-type protein 1-like, partial [Camellia sinensis]
VaccDscaff11-augustus-gene-183.34	0.758325	0.85665	1.03586	0.543378	0.85539	0.517397	1.16684	1.29016	1.07462	1.86345	2.13641	2.44153	0.746366	1.4023	1.02578	XP_009801248.1	PREDICTED: protein ODORANT1-like [Nicotiana sylvestris]|XP_016465732.1 PREDICTED: protein ODORANT1-like [Nicotiana tabacum]
VaccDscaff11-augustus-gene-185.38	1.05465	0.910098	0.619026	2.29469	1.38411	2.2262	1.48757	1.82754	1.45058	0.491517	0.363152	0.821391	0.778516	1.20673	0.915419	ACM43505.1	polyphenoloxidase [Camellia nitidissima]
VaccDscaff11-augustus-gene-186.26	0.174951	0.135874	0.246448	0.430929	0.459205	0.369292	0.287893	0.500216	0.240629	1.3861	1.12953	1.20479	1.03315	1.42349	1.43177	PSS17574.1	Ankyrin repeat-containing protein [Actinidia chinensis var. chinensis]
VaccDscaff11-augustus-gene-188.30	0.709972	0.3823	0.133349	0.251821	0.24395	0.106569	0.427266	1.18105	0.729122	0.0264703	0.821408	0.111753	0.307461	0.231067	0.028171	XP_028054498.1	G-type lectin S-receptor-like serine/threonine-protein kinase At1g11330 isoform X1 [Camellia sinensis]
VaccDscaff11-augustus-gene-189.24	3.31629	4.24742	2.54067	1.97763	1.58263	1.30996	1.39507	1.2703	1.60044	1.62688	1.35226	1.54539	0.773049	0.887596	1.73141	XP_028094475.1	CRIB domain-containing protein RIC10-like isoform X1 [Camellia sinensis]
VaccDscaff11-augustus-gene-19.20	6.27693	5.44177	5.34641	33.4388	37.2701	35.4006	26.9037	25.8769	24.8293	13.4701	12.9681	11.9912	24.9991	30.0643	29.2504	XP_022866319.1	peroxidase 15-like [Olea europaea var. sylvestris]
VaccDscaff11-augustus-gene-190.18	1.14731	0.678893	1.33399	0.753595	1.04291	0.563799	0.873347	1.9881	1.40268	0.407388	0.112873	0.537475	0.699037	0.500092	0.70454	XP_028064525.1	pectinesterase-like [Camellia sinensis]
VaccDscaff11-augustus-gene-192.19	1.4122	4.10586	0.30605	0.214058	0.0518418	0.35669	0.408592	4.06596	0.946274	1.56943	7.63064	4.32818	0.748422	5.30323	4.09485	KDO37423.1	hypothetical protein CISIN_1g005846mg [Citrus sinensis]
VaccDscaff11-augustus-gene-193.27	5.52249	3.93832	4.74591	3.07985	6.9617	3.42136	5.68283	6.33758	2.48413	5.00178	6.99636	1.64012	2.97408	1.80159	2.27396	XP_028107459.1	cysteine-rich receptor-like protein kinase 25 [Camellia sinensis]
VaccDscaff11-augustus-gene-197.18	0.444136	0.72272	0.536264	0.187538	0.181676	0.238094	0.0596616	0.329835	0.29089	0.76881	1.04867	0.811444	0.499579	0.903427	0.503512	XP_028111776.1	uncharacterized protein LOC114310069 [Camellia sinensis]
VaccDscaff11-augustus-gene-198.29	3.96339	4.41989	2.90404	2.70343	3.15935	2.61503	2.94873	4.84527	4.47286	1.74563	1.57468	1.15688	2.65775	2.8793	2.50585	XP_028064525.1	pectinesterase-like [Camellia sinensis]
VaccDscaff11-augustus-gene-199.26	1.25953	0.626049	0.662391	0.248192	0.288521	0.141795	0.473746	0.471432	0.369572	0.798316	0.780655	0.297383	1.58677	1.99839	1.89912	XP_028065503.1	tryptophan synthase beta chain 1-like [Camellia sinensis]
VaccDscaff11-augustus-gene-199.27	10.6942	9.64205	11.9478	10.6273	9.85518	13.4922	11.0962	11.3104	10.8203	7.04629	4.38073	5.35104	6.53306	5.81336	6.9503	PSS13403.1	Pentatricopeptide repeat-containing protein [Actinidia chinensis var. chinensis]
VaccDscaff11-augustus-gene-202.26	8.49844	7.01725	7.04207	1.36816	0.901269	0.781646	2.71599	2.42552	1.83354	10.044	8.37723	10.1638	4.15487	4.18048	3.85698	XP_028085914.1	protein DETOXIFICATION 40-like isoform X1 [Camellia sinensis]
VaccDscaff11-augustus-gene-203.18	46.4467	52.4866	50.9374	33.0468	29.7527	29.7121	32.126	39.7345	41.274	23.8254	23.7643	21.8346	38.6576	36.5231	32.4683	XP_010052841.1	PREDICTED: peroxidase 42 [Eucalyptus grandis]|KCW76962.1 hypothetical protein EUGRSUZ_D01322 [Eucalyptus grandis]
VaccDscaff11-augustus-gene-204.25	0	0	0	0.241448	0	0	0.30725	0.0849303	0.149805	0.380699	0.590679	0.321449	0.321595	0.166162	0.243096	PSS20786.1	Protein of unknown function DUF2838 protein [Actinidia chinensis var. chinensis]
VaccDscaff11-augustus-gene-205.21	22.6955	23.0417	23.8926	3.58093	5.16496	3.78857	9.79717	10.5387	9.44246	24.7678	21.9844	23.2014	20.549	17.9076	20.1099	XP_028054872.1	5&apos;-adenylylsulfate reductase 1, chloroplastic-like [Camellia sinensis]
VaccDscaff11-augustus-gene-207.26	1.2068	1.20801	0.679994	1.86278	2.26529	1.81145	1.17261	1.50565	1.99181	15.3354	17.9929	13.0199	7.87885	9.32815	7.22261	XP_027184369.1	probable WRKY transcription factor 31 [Coffea eugenioides]
VaccDscaff11-augustus-gene-211.24	0.655797	0.424432	0.230951	0.40383	0.312966	0.461425	0.770826	2.0455	0.751658	0.382038	0.423398	0.322579	0.242045	0.0833732	0	PSS10391.1	Plant UBX domain-containing protein [Actinidia chinensis var. chinensis]
VaccDscaff11-augustus-gene-219.32	0.0629197	0.152028	0.0787851	0.061992	0.0600544	0.078704	0.0394433	0.0872236	0.0769249	0.410528	0.303315	0.330129	0.16514	0.149318	0.29127	XP_028099203.1	C2 and GRAM domain-containing protein At1g03370 [Camellia sinensis]
VaccDscaff11-augustus-gene-222.37	2.74536	3.0561	3.54504	0.338111	0.45856	0.515111	0.580844	1.07038	1.00693	0.639732	1.06348	0.472645	0.878171	0.488636	0.544668	XP_015867200.1	uncharacterized protein LOC107404723 [Ziziphus jujuba]
VaccDscaff11-augustus-gene-224.37	42.9049	32.6987	34.5601	9.19465	10.5879	9.91135	19.7583	17.4527	22.7652	21.3359	24.2521	21.5952	40.9573	45.2486	38.8344	PSS02529.1	Mitochondrial amidoxime reducing component 2 like [Actinidia chinensis var. chinensis]
VaccDscaff11-augustus-gene-228.19	0.286625	0.9174	0.905401	0.487779	0.348182	0.195561	0.588043	0.839829	0.238925	0.558607	0.619082	0.743389	0.795021	0.848043	0.956366	RVX01865.1	Retrovirus-related Pol polyprotein from transposon TNT 1-94 [Vitis vinifera]
VaccDscaff11-augustus-gene-23.24	4.58929	5.19324	4.48759	9.46278	12.7796	10.8301	9.47611	9.98569	8.15591	6.218	8.50398	8.37806	7.59027	7.26604	8.21322	XP_007014837.1	PREDICTED: enoyl-[acyl-carrier-protein] reductase [NADH], chloroplastic [Theobroma cacao]|EOY32456.1 NAD(P)-binding Rossmann-fold superfamily protein isoform 1 [Theobroma cacao]
VaccDscaff11-augustus-gene-232.27	0.329605	0.644704	0.275144	1.91239	1.57298	1.27123	2.27286	1.29461	1.14175	0.546172	0.491807	0.468374	1.08136	0.223486	0.581264	TEY28480.1	chaperonin GroEL [Salvia splendens]
VaccDscaff11-augustus-gene-234.43	4.34711	3.12818	3.80566	2.75856	2.88331	1.24421	1.03924	2.60457	1.41876	1.09882	2.51167	1.95709	3.91597	2.92254	2.04649	PSR87632.1	Protein PHLOEM PROTEIN 2-LIKE like [Actinidia chinensis var. chinensis]
VaccDscaff11-augustus-gene-234.45	6.72465	8.61081	6.85846	4.9157	4.41697	4.74849	4.01159	4.81144	5.37048	4.65044	3.21185	3.48562	6.97443	5.07438	4.66232	PSR87632.1	Protein PHLOEM PROTEIN 2-LIKE like [Actinidia chinensis var. chinensis]
VaccDscaff11-augustus-gene-236.23	1.47526	1.69135	1.45966	1.37565	1.10635	1.13687	0.891788	0.602578	0.772988	2.55372	1.90493	1.84008	1.78907	2.00951	2.32581	XP_028095156.1	protein argonaute 2-like [Camellia sinensis]
VaccDscaff11-augustus-gene-238.26	258.628	252.156	243.114	148.167	150.318	164.493	139.778	141.664	129.104	92.4978	90.818	89.8236	144.759	147.151	151.555	XP_027088421.1	photosystem I reaction center subunit III, chloroplastic-like [Coffea arabica]|XP_027088422.1 photosystem I reaction center subunit III, chloroplastic-like [Coffea arabica]|XP_027088423.1 photosystem I reaction center subunit III, chloroplastic-like [Coffea arabica]|XP_027184319.1 photosystem I reaction center subunit III, chloroplastic [Coffea eugenioides]|XP_027184320.1 photosystem I reaction c…
VaccDscaff11-augustus-gene-242.24	0.72285	0.704496	1.27781	1.08924	1.09577	0.917483	2.75883	1.14943	1.28663	4.12183	1.22986	1.71506	1.46475	2.03256	1.01231	RXH98834.1	hypothetical protein DVH24_011159 [Malus domestica]
VaccDscaff11-augustus-gene-244.18	0.578674	0.399486	0.6159	1.06427	0.625964	2.35249	0.943177	1.2033	0.778227	0.503418	0.239108	0.379525	0.721427	0.470838	0.497494	RVX00574.1	Serine/threonine-protein kinase 38-like [Vitis vinifera]
VaccDscaff11-augustus-gene-245.14	9.339	8.61749	8.24938	0.273306	0.617782	0.0867461	0.434737	0.769091	1.44135	2.84414	3.24756	2.3651	6.55251	6.58301	7.24616	XP_002276644.1	PREDICTED: putative germin-like protein 2-1 [Vitis vinifera]|RVW21762.1 putative germin-like protein 2-1 [Vitis vinifera]
VaccDscaff11-augustus-gene-250.40	1.05495	0.436971	1.43655	1.87092	2.11451	2.87013	0.942397	0.93231	1.0157	0.786649	1.8526	0.570812	0.467242	0.858361	0.680218	PSS02615.1	Twinkle protein [Actinidia chinensis var. chinensis]
VaccDscaff11-augustus-gene-251.20	7.66638	7.07836	7.90894	7.03243	7.78585	7.12134	6.39211	5.14368	6.54482	11.8627	12.2106	11.4802	9.14378	9.14152	10.1149	PSS24768.1	Scarecrow-like protein [Actinidia chinensis var. chinensis]
VaccDscaff11-augustus-gene-252.28	8.05155	6.99279	6.16754	9.10266	9.59726	9.88574	8.37353	6.94386	6.94051	4.32303	4.40776	4.34375	7.04812	7.39645	6.88277	XP_028068206.1	pentatricopeptide repeat-containing protein At4g16470-like isoform X1 [Camellia sinensis]
VaccDscaff11-augustus-gene-253.34	3.71367	4.22179	3.90456	1.15335	1.34847	1.40116	2.9227	2.76993	2.25781	6.43383	7.33885	6.27437	4.40996	4.31074	3.88409	CBI33103.3	unnamed protein product, partial [Vitis vinifera]
VaccDscaff11-augustus-gene-255.43	8.44367	7.48251	4.42226	7.99921	8.21413	7.54057	11.1462	13.4216	17.1969	22.7027	24.825	29.4728	21.0959	22.1299	15.3827	VaccDscaff11-augustus-gene-255.43	-
VaccDscaff11-augustus-gene-255.46	39.9232	48.0468	44.6749	68.7727	69.1537	72.1811	28.4312	33.7685	31.4644	68.1983	74.3173	72.4818	75.8772	60.4138	71.8719	XP_011008635.1	PREDICTED: fumarylacetoacetase [Populus euphratica]
VaccDscaff11-augustus-gene-259.34	60.0868	58.3068	63.6873	16.9543	18.2014	14.4498	16.9238	21.88	13.968	12.4634	9.26673	9.38024	9.21794	6.71371	9.79421	XP_008439552.1	PREDICTED: ferredoxin--NADP reductase, root isozyme, chloroplastic [Cucumis melo]
VaccDscaff11-augustus-gene-260.47	1.40158	0.403158	0.804372	0.153435	0	0.0730494	0.0732188	0.161914	0	0.145155	0.080435	0.229808	0.229913	0.39597	0.154482	XP_010245789.1	PREDICTED: caffeoylshikimate esterase-like [Nelumbo nucifera]
VaccDscaff11-augustus-gene-261.30	2.78662	2.92357	3.51223	2.81778	3.35964	2.02949	3.82705	4.72709	6.21981	2.25562	1.40141	2.34463	2.30962	1.93916	1.56399	RVW66783.1	Wall-associated receptor kinase 5 [Vitis vinifera]
VaccDscaff11-augustus-gene-266.33	1.31616	0.860789	0.813176	3.27602	4.26455	3.96421	8.76104	8.28252	8.76549	2.16301	1.82472	2.24889	1.90902	2.28974	2.33634	PSR98712.1	Receptor kinase-like protein Xa21, processed [Actinidia chinensis var. chinensis]
VaccDscaff11-augustus-gene-269.29	0.599503	0.584281	0.496767	1.45929	1.58197	1.65418	0.961652	1.09995	1.13175	1.41341	1.89429	1.56118	0.971844	0.753198	0.874549	PSS28980.1	Protein kinase [Actinidia chinensis var. chinensis]
VaccDscaff11-augustus-gene-269.31	1134.55	1158.19	1118.16	394.169	422.443	433.805	462.985	441.249	433.034	406.45	375.152	390.71	556.546	556.705	573.794	XP_009362260.1	PREDICTED: photosystem I reaction center subunit psaK, chloroplastic-like [Pyrus x bretschneideri]
VaccDscaff11-augustus-gene-275.40	5.18654	4.76524	5.13339	3.13117	3.76129	3.17227	5.06828	5.36601	6.41093	7.60694	5.14758	6.87824	3.32809	2.89609	7.08688	PSS28974.1	Sucrose-phosphate synthase [Actinidia chinensis var. chinensis]
VaccDscaff11-augustus-gene-278.28	17.299	11.8338	12.9966	0.929672	0.500341	0.688505	4.73213	4.3602	8.9405	86.3869	71.2629	76.5313	47.8797	64.512	51.6887	XP_028097779.1	protein TIFY 5A-like [Camellia sinensis]|XP_028097788.1 protein TIFY 5A-like [Camellia sinensis]
VaccDscaff11-augustus-gene-28.38	7.55583	5.81669	6.20881	26.5452	25.2885	26.3486	11.0781	10.595	11.7142	21.8695	16.2265	18.9255	24.1202	25.3799	20.9077	GAY49877.1	hypothetical protein CUMW_122420 [Citrus unshiu]
VaccDscaff11-augustus-gene-280.28	0.826286	1.62571	0.69838	3.01218	3.47009	7.36419	5.43884	3.52227	2.80332	3.61981	4.0117	4.06441	2.84639	2.77327	2.8688	XP_028083537.1	NAC domain-containing protein 90-like [Camellia sinensis]
VaccDscaff11-augustus-gene-280.31	2.14394	2.10325	2.22535	3.55761	1.72321	2.54063	2.22821	2.22906	2.89707	4.94328	5.59501	4.32934	3.33178	4.13151	3.80575	VaccDscaff11-augustus-gene-280.31	-
VaccDscaff11-augustus-gene-285.24	0.67119	0.588104	0.460622	0.750315	0.652944	0.666003	0.65541	0.563638	0.816644	0.37296	0.306669	0.292057	0.508157	0.511981	0.448138	XP_028112131.1	DNA polymerase epsilon catalytic subunit A-like isoform X1 [Camellia sinensis]
VaccDscaff11-augustus-gene-287.25	1.28146	2.03471	1.76505	1.1784	0.407702	0.561027	0.240998	0.177645	0.548345	0	0.353	0.16809	1.009	0.173777	0.508473	PHT35277.1	hypothetical protein CQW23_27077 [Capsicum baccatum]
VaccDscaff11-augustus-gene-288.24	1.28904	1.07528	1.04243	1.86978	1.81134	1.78038	1.85185	2.2337	3.57876	1.40176	1.10965	1.37381	0.810568	1.20178	0.78143	XP_028063558.1	glucomannan 4-beta-mannosyltransferase 2 [Camellia sinensis]
VaccDscaff11-augustus-gene-288.25	1.00319	0.755506	1.02775	1.70723	2.35023	2.69507	3.13011	2.41789	4.223	1.78511	1.83706	1.88411	1.48105	0.834792	1.17607	XP_021663915.1	nucleobase-ascorbate transporter 12-like, partial [Hevea brasiliensis]
VaccDscaff11-augustus-gene-293.29	5.47594	4.37098	6.78529	6.25694	6.53321	6.99235	4.75582	3.91417	5.3698	7.54977	6.67798	6.58425	11.6774	10.1332	10.185	XP_028071316.1	serine carboxypeptidase-like 51 [Camellia sinensis]
VaccDscaff11-augustus-gene-294.27	37.3565	39.9686	33.1007	17.2412	18.5976	20.7248	24.0405	20.2585	19.4597	20.938	23.4612	19.7794	20.1549	19.6912	19.5749	XP_027911364.1	superoxide dismutase [Cu-Zn], chloroplastic isoform X1 [Vigna unguiculata]
VaccDscaff11-augustus-gene-294.32	1.2321	1.20082	1.83773	0.999714	1.38352	1.22389	2.86237	2.48669	2.99056	1.55376	1.4225	1.06952	1.07001	1.25313	0.862743	XP_028091222.1	cAMP-dependent protein kinase catalytic subunit-like [Camellia sinensis]
VaccDscaff11-augustus-gene-296.18	37.0338	32.5327	32.5708	17.3752	17.7048	19.4243	17.8111	16.5697	17.4281	32.6925	28.2028	31.1641	32.1426	31.8863	30.9055	XP_028105127.1	heavy metal-associated isoprenylated plant protein 3 [Camellia sinensis]
VaccDscaff11-augustus-gene-297.22	91.9199	75.9745	88.2125	6.71665	8.16005	5.55674	12.8732	11.387	12.963	6.87504	5.59906	6.81652	4.17978	4.14871	3.71381	PSR89937.1	High-affinity nitrate transporter 2.1 like [Actinidia chinensis var. chinensis]
VaccDscaff11-augustus-gene-297.24	1.73766	1.18683	1.1805	6.30176	6.88112	4.85586	4.6933	6.91907	7.39034	7.78813	8.40213	7.56532	7.96906	8.42291	5.02446	PSR95211.1	P-loop NTPase domain-containing protein [Actinidia chinensis var. chinensis]
VaccDscaff11-augustus-gene-298.41	0.107132	0	0	0.949975	1.43155	1.00506	2.11552	3.00741	1.27704	4.09413	2.87736	3.37262	1.79253	2.50608	1.91291	AGC39168.1	kiwellin [Actinidia chinensis]
VaccDscaff11-augustus-gene-298.42	3.20706	1.34915	0.847067	4.73966	2.67838	3.57282	3.48687	3.64698	7.07601	4.20366	2.48466	1.67611	1.28232	1.63089	1.7895	XP_028070639.1	kiwellin-like [Camellia sinensis]
VaccDscaff11-augustus-gene-300.21	0.57111	1.30107	1.28721	6.63973	1.41726	2.89324	1.61108	2.25638	1.25682	0.319395	1.06192	1.01132	0.562102	3.71746	4.87214	PSR89954.1	Exosome complex component RRP41-like [Actinidia chinensis var. chinensis]
VaccDscaff11-augustus-gene-304.29	10.8236	10.9308	10.9907	11.4553	12.2654	12.6298	8.73912	7.6745	8.94263	12.3344	12.524	11.6263	13.2502	18.7101	14.7203	XP_028060135.1	serine/threonine-protein kinase GRIK2-like isoform X1 [Camellia sinensis]
VaccDscaff11-augustus-gene-305.23	0.977448	1.05715	1.08112	0.299611	0.186587	0.16302	0.388072	0.316168	0.418255	0.526396	0.291692	0.555587	0.513084	0.375558	0.53867	PSR89976.1	Beta-galactosidase [Actinidia chinensis var. chinensis]
VaccDscaff11-augustus-gene-312.31	1.46966	0.490925	0.89044	0	0	0	0.133738	0.0492907	0.217354	4.72822	4.11372	4.80387	6.57917	5.44856	6.44286	XP_028069393.1	isoleucine N-monooxygenase 2-like [Camellia sinensis]
VaccDscaff11-augustus-gene-314.24	0.154954	0.160459	0.43656	0.381675	0.961336	0.43611	1.16566	1.2083	1.70501	0.938805	0.960406	1.06709	0.533787	0.551594	0.307423	XP_028102340.1	expansin-A8-like [Camellia sinensis]
VaccDscaff11-augustus-gene-315.22	4.01214	4.27758	4.32524	1.07596	0.815736	0.824066	2.81279	2.73981	2.67754	13.1663	12.4827	13.476	4.01896	4.97398	3.5796	PSR86223.1	CBL-interacting serine/threonine-protein kinase [Actinidia chinensis var. chinensis]
VaccDscaff11-augustus-gene-319.20	4.94429	6.9718	5.28541	4.97504	5.8236	6.21752	5.88573	5.24996	5.64291	11.4723	12.6599	11.7462	7.97246	8.55939	9.44401	PSS09519.1	Mitoferrin like [Actinidia chinensis var. chinensis]
VaccDscaff11-augustus-gene-321.40	0.498628	0.397185	0.360207	0.491276	0.183046	0.179918	0.180335	0.239273	0.175851	0.0715025	0.0396217	0.0754676	0.302009	0.117031	0.266338	XP_028108383.1	probable inactive receptor-like protein kinase At3g56050 isoform X3 [Camellia sinensis]
VaccDscaff11-augustus-gene-322.30	12.5962	12.7712	7.84499	5.24933	5.5875	7.09641	9.0921	6.59942	5.63927	6.00833	7.20237	7.31216	6.4739	2.47525	5.93763	PSS09503.1	Fructose-2,6-bisphosphatase [Actinidia chinensis var. chinensis]
VaccDscaff11-augustus-gene-322.33	0.617252	0.511343	0.521704	1.12508	1.59069	1.27396	2.6409	2.72747	2.54693	6.21362	5.0372	5.4348	2.18706	2.73086	3.18396	PSS09499.1	Protein like [Actinidia chinensis var. chinensis]
VaccDscaff11-augustus-gene-325.34	2.42176	1.83001	1.7211	0.515904	0.874612	0.307023	1.72332	1.9735	2.46068	2.13528	1.89316	1.481	1.48168	1.46453	1.49334	XP_028063757.1	protein SODIUM POTASSIUM ROOT DEFECTIVE 1-like [Camellia sinensis]
VaccDscaff11-augustus-gene-326.27	7.94442	6.75758	6.12845	2.86535	2.50498	3.06107	9.07111	8.40732	20.0325	53.7518	52.7566	54.6391	24.8537	29.5063	28.0046	PSR90030.1	Aquaporin TIP1-3 like [Actinidia chinensis var. chinensis]
VaccDscaff11-augustus-gene-329.61	0.977432	0.506076	0.524526	0.366865	0.488672	0.48032	0.0656501	0.411334	0.213392	0.563986	0.625043	0.549472	0.481008	0.378708	0.277026	PSR90058.1	Heat shock protein 70 family protein [Actinidia chinensis var. chinensis]
VaccDscaff11-augustus-gene-332.23	1148.75	1205.01	1134.18	2936.57	2934.72	2857.93	3629.68	3666.89	4146.26	2935.08	2664.12	2731.51	1791.21	2041.3	1786.88	AEC10986.1	metallothionein-like protein [Camellia sinensis]|AEC11005.1 metallothionein-like protein type 2a [Camellia sinensis]
VaccDscaff11-augustus-gene-337.48	2.08879	1.87069	3.28702	13.7385	15.3027	13.2405	12.3157	13.0303	12.2165	5.262	3.8489	3.9432	4.94514	5.62686	6.16009	PSS09417.1	Transcription factor LUX like [Actinidia chinensis var. chinensis]
VaccDscaff11-augustus-gene-338.35	57.1931	59.7762	66.1383	39.1946	43.6787	61.1888	40.335	38.677	34.9367	23.0268	25.8159	24.2231	36.9763	33.2096	37.999	PSR86130.1	Protein plastid transcriptionally active 16 like [Actinidia chinensis var. chinensis]
VaccDscaff11-augustus-gene-338.39	32.4492	35.8658	40.1991	16.5522	16.2545	21.806	29.7553	25.004	23.3178	16.3026	21.99	21.1687	15.7422	23.8744	20.7744	VaccDscaff11-augustus-gene-338.39	-
VaccDscaff11-augustus-gene-339.41	0.244954	0	1.26522	0.482685	0.1169	0.689409	1.38202	1.01872	0.78613	0.913278	3.66904	1.32539	0.482182	0.249133	0.485978	XP_028072097.1	DNA-directed RNA polymerases I and III subunit RPAC2 [Camellia sinensis]
VaccDscaff11-augustus-gene-339.42	3.39614	3.02833	3.72092	4.8332	3.87177	5.39863	4.52408	5.0022	5.88211	4.66033	4.87251	5.3828	1.39274	1.53515	2.05877	XP_028115339.1	universal stress protein PHOS32-like [Camellia sinensis]|XP_028073861.1 universal stress protein PHOS32-like [Camellia sinensis]
VaccDscaff11-augustus-gene-341.37	116.828	121.979	123.631	368.593	377.672	386.026	162.866	143.237	161.77	48.4421	45.1455	45.5297	173.43	209.685	185.554	XP_028097561.1	uncharacterized protein LOC114297344 isoform X2 [Camellia sinensis]
VaccDscaff11-augustus-gene-341.39	130.17	120.303	123.051	73.1655	73.1468	66.509	98.8156	95.9446	101.503	121.515	116.123	125.201	83.3542	83.3823	76.7422	XP_010033040.1	PREDICTED: serine/arginine-rich splicing factor SR45a isoform X2 [Eucalyptus grandis]
VaccDscaff11-augustus-gene-341.44	77.9206	77.8734	80.4184	145.645	161.373	154.738	115.084	113.518	107.109	47.1093	48.7708	50.7314	81.9337	66.4978	81.6431	KZN06563.1	hypothetical protein DCAR_007400 [Daucus carota subsp. sativus]
VaccDscaff11-augustus-gene-343.42	0.815585	0.878339	0.765928	0.578564	0.311378	0.489689	0.766914	0.746209	0.897412	0.212856	0.2359	0.22466	0.513742	0.23226	0.323617	XP_028077419.1	probable inactive receptor kinase At5g58300 [Camellia sinensis]
VaccDscaff11-augustus-gene-345.35	2.22617	1.91379	2.16952	2.02781	2.40542	1.4974	2.80426	5.15315	4.77579	2.3882	2.29963	2.93385	1.28156	1.70879	0.999989	KJB83833.1	hypothetical protein B456_013G266500 [Gossypium raimondii]
VaccDscaff11-augustus-gene-347.46	16.3638	16.8354	16.6109	13.4616	13.9506	15.8982	23.4544	22.024	21.4144	9.47733	9.84689	10.5239	10.8935	9.85656	12.923	XP_021274142.1	uncharacterized protein LOC110409197 isoform X1 [Herrania umbratica]
VaccDscaff11-augustus-gene-348.24	99.5027	99.994	103.696	50.8793	50.0904	50.4159	47.7694	49.7622	52.356	60.6563	54.6458	53.6942	49.5865	55.0838	60.3888	XP_028119171.1	putative pentatricopeptide repeat-containing protein At5g59200, chloroplastic [Camellia sinensis]|XP_028093179.1 putative pentatricopeptide repeat-containing protein At5g59200, chloroplastic [Camellia sinensis]
VaccDscaff11-augustus-gene-349.39	0.573654	0.452595	0.474593	1.23805	0.938623	0.756003	0.796287	0.553826	0.738914	0.394657	0.395056	0.362795	0.510834	0.277829	0.447112	XP_028120617.1	LOW QUALITY PROTEIN: linoleate 9S-lipoxygenase 6-like [Camellia sinensis]|AWI98015.1 lipoxygenase 11 [Camellia sinensis]
VaccDscaff11-augustus-gene-350.30	71.661	69.4598	64.141	51.6361	47.6887	42.2866	64.6546	61.0028	62.2062	32.3291	29.5156	29.7627	44.6645	48.0193	45.6224	AOY34380.1	transcription factor BHLH009, partial [Vaccinium corymbosum]
VaccDscaff11-augustus-gene-350.31	2.0604	1.16378	1.09061	2.14075	1.75204	3.37389	1.86699	2.02535	2.57627	1.5713	0.696565	1.95327	0.405581	0.838222	1.22632	PSS09606.1	Fimbrin-2 like [Actinidia chinensis var. chinensis]
VaccDscaff11-augustus-gene-352.41	6.33866	6.42515	7.29419	3.21056	4.64401	3.30832	4.953	4.17696	5.28007	10.6514	10.5134	11.2421	6.94164	6.44681	8.76751	PSS09632.1	Protein stum like [Actinidia chinensis var. chinensis]
VaccDscaff11-augustus-gene-353.32	26.6369	14.3115	17.9192	0.942339	1.18675	0.807553	1.34904	1.29274	2.14865	10.1184	13.585	8.8447	9.41356	9.8735	11.907	XP_028115345.1	cytochrome P450 CYP82D47-like [Camellia sinensis]
VaccDscaff11-augustus-gene-356.35	27.5285	28.7199	23.8191	15.8469	18.4022	12.1874	22.5894	24.2264	27.9836	32.0978	34.2947	31.2406	36.2273	43.308	38.2512	XP_021907485.1	cytochrome b5 [Carica papaya]
VaccDscaff11-augustus-gene-357.49	5.19669	5.85866	7.12364	7.34977	8.04005	7.31289	8.66972	9.01953	8.95369	3.51565	4.41575	2.67988	4.08353	5.2001	3.57524	PSR86371.1	Ycf55-like protein [Actinidia chinensis var. chinensis]
VaccDscaff11-augustus-gene-360.27	1118.19	1159.02	1091.62	573.746	577.479	614.336	591.15	542.698	520.495	416.455	422.366	436.002	547.388	635.726	563.619	4XK8_E	Chain E, Crystal Structure Of Plant Photosystem I-lhci Super-complex At 2.8 Angstrom Resolution|4XK8_EE Chain e, Crystal Structure Of Plant Photosystem I-lhci Super-complex At 2.8 Angstrom Resolution
VaccDscaff11-augustus-gene-361.34	4.54659	3.84081	3.14615	2.47554	2.51237	2.58167	2.70017	2.61234	2.19419	4.90696	6.55055	5.76761	6.12353	4.86754	4.51011	PSR89724.1	Sharpin like [Actinidia chinensis var. chinensis]
VaccDscaff11-augustus-gene-362.41	0.42222	0.546523	0.693898	0.883989	0.856359	0.445618	1.04219	0.713347	0.725908	4.03386	2.34432	1.97301	2.12975	2.57654	1.78004	PSR86405.1	Aminopyrimidine aminohydrolase [Actinidia chinensis var. chinensis]
VaccDscaff11-augustus-gene-362.43	97.1996	91.7476	91.5942	63.0791	67.7795	68.5988	78.1483	78.9087	74.6788	197.28	185.684	188.517	127.392	129.102	143.529	PSR89732.1	Anaphase-promoting complex subunit like [Actinidia chinensis var. chinensis]
VaccDscaff11-augustus-gene-362.49	3.23255	3.50677	4.5536	1.9716	4.2607	3.24922	3.98048	4.32113	2.75233	1.43477	2.38515	2.27151	2.12104	1.64385	2.13774	XP_028117785.1	plasmodesmata-located protein 2-like [Camellia sinensis]|XP_028117786.1 plasmodesmata-located protein 2-like [Camellia sinensis]
VaccDscaff11-augustus-gene-363.30	5.82254	6.71975	6.34459	4.86086	4.87862	4.62845	2.75843	2.91132	2.56757	2.36142	2.43342	2.84218	5.11827	5.06298	5.15856	PSR89780.1	Protein NRT1/ PTR FAMILY 5.2 like [Actinidia chinensis var. chinensis]
VaccDscaff11-augustus-gene-364.41	4.33512	2.54383	2.57841	24.2035	18.2059	15.9968	11.8216	12.47	12.8527	16.567	21.6445	17.0592	9.95575	12.1985	7.74061	XP_021737752.1	abscisic stress-ripening protein 2-like [Chenopodium quinoa]
VaccDscaff11-augustus-gene-364.43	11.1595	10.2538	11.218	4.18117	4.35052	3.24398	4.28608	5.71954	2.30593	5.86007	5.35795	5.10266	3.09393	4.79571	2.65055	VaccDscaff11-augustus-gene-364.43	-
VaccDscaff11-augustus-gene-368.37	0.342037	0	0	0.168497	0.326461	0.240661	0.0804064	0.355616	0.235221	5.41976	3.88656	3.44901	3.11394	4.69628	2.88399	XP_010262320.1	PREDICTED: myb-related protein Myb4 [Nelumbo nucifera]
VaccDscaff11-augustus-gene-369.34	11.5468	11.9283	12.04	14.4867	17.4432	18.7557	17.8619	19.2314	17.9763	12.9823	13.2722	13.8384	9.04815	7.32227	7.74598	AOY34379.1	transcription factor BHLH008, partial [Vaccinium corymbosum]
VaccDscaff11-augustus-gene-370.21	0.826653	0.838183	1.213	1.96829	1.82458	1.71261	2.91495	2.5426	2.36872	0.947091	0.925092	0.881014	0.898367	0.630567	0.683351	XP_028061204.1	LOW QUALITY PROTEIN: myosin-11-like [Camellia sinensis]
VaccDscaff11-augustus-gene-371.31	11.139	13.6192	11.9102	4.03289	3.13828	4.15482	12.6827	10.6045	8.98321	4.62836	4.85216	5.41313	4.22682	5.9375	4.0604	PSS14583.1	Auxin-induced protein like [Actinidia chinensis var. chinensis]
VaccDscaff11-augustus-gene-373.21	72.5914	74.5961	73.4796	45.2603	45.6968	50.6342	52.419	55.0206	51.7252	36.3617	38.123	39.6865	36.7595	36.6895	34.9601	XP_028092494.1	2-methyl-6-phytyl-1,4-hydroquinone methyltransferase, chloroplastic-like [Camellia sinensis]
VaccDscaff11-augustus-gene-373.22	0.62701	0.616819	1.0599	0.370659	0.269305	0.235291	0.471674	0.423737	0.431198	0.409101	0.32385	0.339262	0.277705	0.350739	0.217693	PSS06347.1	Protein LONGIFOLIA like [Actinidia chinensis var. chinensis]
VaccDscaff11-augustus-gene-375.18	28.643	23.1182	22.4992	10.9456	9.14675	9.52318	12.1819	13.8015	16.5655	10.5203	11.3293	11.4529	12.1918	17.0747	8.66127	XP_021614021.1	sulfate transporter 3.1-like [Manihot esculenta]|OAY49755.1 hypothetical protein MANES_05G080400 [Manihot esculenta]
VaccDscaff11-augustus-gene-375.20	24.0886	24.2392	18.3854	4.19319	4.95579	4.39197	16.1279	10.9295	16.8195	15.2726	17.6295	14.4448	9.2154	9.65267	6.96596	PSS06366.1	Serine/threonine-protein kinase [Actinidia chinensis var. chinensis]
VaccDscaff11-augustus-gene-375.24	0.228444	0	0	0.112538	0	0.214314	4.51103	0.237513	4.8178	0.106465	0	2.02264	0.11242	0.232341	0.113306	XP_022876629.1	uncharacterized protein LOC111394837 [Olea europaea var. sylvestris]
VaccDscaff11-augustus-gene-377.27	4.62343	3.89792	3.15078	5.20026	4.95961	5.2203	8.04099	9.65651	10.9174	7.0553	7.98817	6.76227	4.26862	4.16134	3.97753	PSR86078.1	F-box protein [Actinidia chinensis var. chinensis]
VaccDscaff11-augustus-gene-379.23	3.36672	2.66061	3.16174	1.22208	1.77583	1.08053	1.08304	1.38173	2.11222	0.495488	0.640651	0.435804	1.91841	1.62197	0.61521	XP_028086995.1	uncharacterized GPI-anchored protein At5g19250-like [Camellia sinensis]
VaccDscaff11-augustus-gene-380.32	2.18997	1.93516	1.75499	1.06446	1.03118	1.17792	0.906083	1.39651	1.28517	2.42228	1.83995	2.03954	2.18417	1.54428	2.37516	XP_028085989.1	gamma conglutin 1-like [Camellia sinensis]
VaccDscaff11-augustus-gene-382.37	1.20358	1.04692	1.44678	2.5614	3.21655	2.12277	2.35405	2.2024	2.82524	2.64755	2.93418	2.03657	3.60117	2.83994	2.67439	XP_028067372.1	elongation factor Tu, mitochondrial [Camellia sinensis]
VaccDscaff11-augustus-gene-383.35	2.1056	1.69092	1.73527	3.72573	2.91203	4.23292	1.6971	2.68065	1.6549	5.84778	5.85941	4.86156	5.58277	4.19564	3.36751	XP_028066620.1	gibberellin receptor GID1B-like [Camellia sinensis]
VaccDscaff11-augustus-gene-386.52	6.54618	8.55409	6.87947	2.14989	1.85954	2.33953	2.05184	2.02562	2.7154	3.99511	3.4616	4.44666	2.45445	3.24967	2.16455	PSS06225.1	Stress-related protein [Actinidia chinensis var. chinensis]
VaccDscaff11-augustus-gene-387.23	4.78512	4.48491	4.54298	3.49291	5.01726	3.86657	2.59464	4.10355	3.1066	5.77868	7.10785	8.16081	5.8441	3.51686	5.5956	XP_028119533.1	ABC transporter C family member 14-like [Camellia sinensis]|XP_028119534.1 ABC transporter C family member 14-like [Camellia sinensis]
VaccDscaff11-augustus-gene-388.33	4.84944	4.08358	4.95454	2.41522	3.40787	2.89967	3.85849	4.26628	4.69097	10.58	10.2391	9.01728	9.75571	11.2193	9.25102	XP_028082182.1	UDP-glucuronic acid decarboxylase 2-like [Camellia sinensis]
VaccDscaff11-augustus-gene-389.33	273.417	269.358	256.135	149.572	150.598	161.664	170.093	164.634	193.972	686.6	657.2	610.475	449.802	546.42	460.722	XP_028124763.1	protein SENESCENCE-ASSOCIATED GENE 21, mitochondrial [Camellia sinensis]
VaccDscaff11-augustus-gene-389.37	1.48863	2.31227	3.88333	2.03706	1.49978	2.3276	4.1994	4.38525	2.35082	3.70011	4.78414	3.01034	4.63966	4.20565	4.10192	PSR98816.1	Activating signal cointegrator 1 like [Actinidia chinensis var. chinensis]
VaccDscaff11-augustus-gene-390.31	0.705505	0.689979	0.368084	0.308935	0.561147	0.478016	0.405413	0.48901	0.395332	0.219198	0.242929	0.231354	1.00299	0.677679	0.894247	PSR89527.1	Pectinesterase [Actinidia chinensis var. chinensis]
VaccDscaff11-augustus-gene-390.37	0.452852	0.255784	0.618589	7.21992	0.707284	0.695195	2.3614	1.32689	0.905974	0.498844	1.48844	0.810011	2.99841	1.04677	0.40838	TEY92708.1	hypothetical protein Saspl_003353 [Salvia splendens]
VaccDscaff11-augustus-gene-392.25	1.02037	0.692262	2.01561	1.59465	0.839567	2.60769	0.893303	1.53644	4.12961	1.27903	2.58057	2.31916	0.692602	0.966203	0.593346	XP_028058978.1	heparan-alpha-glucosaminide N-acetyltransferase-like isoform X1 [Camellia sinensis]
VaccDscaff11-augustus-gene-392.26	0.513056	0.53128	0.738788	0.741387	1.43643	0.834291	1.8011	1.99145	0.470441	3.95324	4.34588	3.97057	3.02978	2.95692	3.49472	XP_028115607.1	phospholipase A1 PLIP2, chloroplastic [Camellia sinensis]
VaccDscaff11-augustus-gene-392.31	0.70079	0.725684	0.532766	0.230153	0.318513	0.0626137	0.0941385	0.381654	0.397789	0.404362	0.241305	0.164148	0.722582	0.916388	0.827581	XP_028091364.1	probable beta-D-xylosidase 2 isoform X1 [Camellia sinensis]
VaccDscaff11-augustus-gene-394.26	4.38437	5.52843	5.40587	1.49868	0.825554	1.67885	0.841372	0.465146	0.546967	1.05641	1.10915	1.58446	2.90617	2.91211	2.63319	PSS06062.1	Stachyose synthase [Actinidia chinensis var. chinensis]
VaccDscaff11-augustus-gene-395.29	0.113943	0.47196	0.21401	0.392919	1.46818	0.801712	0.696429	0.592331	0.522393	2.38961	1.94209	1.9056	0.953238	0.985037	0.7912	XP_009363128.1	PREDICTED: probable WRKY transcription factor 23 [Pyrus x bretschneideri]
VaccDscaff11-augustus-gene-42.15	1.82143	1.42807	1.12406	0.717829	0.397367	0.610274	0.61169	0.838657	1.12138	0.727601	0.537581	0.716753	0.640251	0.476358	0.438798	XP_028067947.1	copper-transporting ATPase HMA4-like [Camellia sinensis]|XP_028067948.1 copper-transporting ATPase HMA4-like [Camellia sinensis]
VaccDscaff11-augustus-gene-44.24	0.76335	0.47428	0.430124	0.150419	0.218576	0	0	0.0793656	0.279979	0	0	0	0.300525	0.155275	0.0757226	PSR86826.1	Transcription factor like [Actinidia chinensis var. chinensis]
VaccDscaff11-augustus-gene-5.14	6.81548	5.09454	7.16349	4.98066	4.22186	3.38751	4.28665	5.67824	6.87019	3.57599	4.05638	5.37282	4.39795	3.12159	2.373	PIN17875.1	hypothetical protein CDL12_09463 [Handroanthus impetiginosus]
VaccDscaff11-augustus-gene-51.15	3.35874	4.01632	4.54361	1.7334	1.90821	3.03846	3.12071	2.91007	2.67646	1.49079	1.94131	1.96682	1.57418	1.70802	1.94355	PSR86815.1	Phospholipase [Actinidia chinensis var. chinensis]
VaccDscaff11-augustus-gene-53.18	15.2417	14.7787	14.4872	7.59948	6.83295	6.84615	11.596	10.4205	11.3076	7.3616	9.06508	9.22384	10.7736	11.18	11.6832	PSS01350.1	3-ketoacyl-CoA synthase [Actinidia chinensis var. chinensis]
VaccDscaff11-processed-gene-110.5	0	0.0786601	0	0	0.0725025	0	0	0	0	0.920442	0.941621	0.448377	0.672874	1.08161	0.376762	XP_028126042.1	E3 ubiquitin-protein ligase PUB24-like isoform X1 [Camellia sinensis]
VaccDscaff11-processed-gene-117.3	473.533	503.151	559.239	294.041	270.299	292.442	77.1084	115.038	80.0625	211.968	244.699	226.563	388.311	339.947	332.251	XP_006467509.1	chlorophyll a-b binding protein of LHCII type 1 [Citrus sinensis]
VaccDscaff11-processed-gene-118.0	273.76	280.886	268.314	12.715	14.4846	14.1249	1.91017	0.993902	2.73922	20.9392	21.1077	21.0424	68.0957	75.4716	73.9659	PIN23601.1	hypothetical protein CDL12_03673 [Handroanthus impetiginosus]
VaccDscaff11-processed-gene-12.10	8.93136	7.06859	7.00961	3.33131	3.7143	3.29172	3.41933	3.7807	3.68529	6.48147	6.19465	6.2133	6.27893	4.60675	7.15105	AYA60136.1	putative polyamine transporter At3g13620 [Camellia sinensis]
VaccDscaff11-processed-gene-147.3	0.304592	0.157706	0.42907	0.375126	0.0726802	0.142876	0.286415	0.316684	0.349116	1.13563	1.49455	1.12369	1.94862	2.40086	1.96396	XP_028101733.1	glutamate receptor 2.8-like [Camellia sinensis]
VaccDscaff11-processed-gene-155.3	2.18663	2.54734	1.62568	0.987429	2.26097	1.70948	1.02807	0.56836	0.751879	0.254767	0.188232	0.268895	1.25542	1.0193	0.994165	AAY43807.1	Fb35, partial [Gossypium hirsutum]
VaccDscaff11-processed-gene-16.2	0.588045	0.608933	0.920403	0.193125	0.748354	0.459727	0.0921587	0.815188	0.629069	2.92326	1.92359	1.73552	1.54339	0.897116	1.94442	PSR90245.1	Transmembrane protein like [Actinidia chinensis var. chinensis]
VaccDscaff11-processed-gene-161.0	0.829411	0.966233	1.39555	1.94081	2.24298	2.23707	1.98228	2.47923	2.85195	3.70437	2.82024	2.75386	2.55103	2.49554	2.46827	PSS10234.1	B-cell CLL/lymphoma 9-like protein [Actinidia chinensis var. chinensis]
VaccDscaff11-processed-gene-163.20	2.9472	2.79756	2.88308	3.14572	3.39902	2.18888	1.50113	2.0428	3.378	27.3561	25.8778	26.5777	25.0187	24.4794	27.7737	PON95968.1	Transmembrane protein [Trema orientale]
VaccDscaff11-processed-gene-163.22	1.29452	1.0724	0.850989	1.7856	0.370669	0.607223	0.97381	0.807545	1.06829	6.75699	7.08733	7.00434	7.26236	7.10965	8.09002	XP_017187680.1	PREDICTED: uncharacterized protein LOC108173334 [Malus domestica]
VaccDscaff11-processed-gene-178.25	15.5342	13.0699	9.11774	8.13086	9.73006	10.4746	24.1931	24.2264	20.4756	13.1218	10.5307	12.8944	9.55574	10.862	15.4096	VaccDscaff11-processed-gene-178.25	-
VaccDscaff11-processed-gene-18.5	0.745641	1.0295	0.700242	1.95906	1.18614	1.39904	1.40229	1.29207	2.27903	16.6801	15.6617	13.6929	9.0512	9.35314	10.6018	XP_007014788.1	PREDICTED: uncharacterized protein LOC18589660 [Theobroma cacao]|EOY32407.1 Uncharacterized protein TCM_040311 [Theobroma cacao]
VaccDscaff11-processed-gene-20.10	34.3992	34.2533	32.6284	21.7271	22.3635	23.382	13.7161	14.0313	14.3756	13.7031	13.7629	16.2709	24.0783	21.1435	26.1478	PSR90232.1	Delta(12)-acyl-lipid-desaturase [Actinidia chinensis var. chinensis]
VaccDscaff11-processed-gene-20.19	31.7826	35.8699	29.8475	19.3513	23.5183	22.4463	15.1109	14.8514	16.0449	14.3128	16.2312	15.4579	18.9797	26.5136	20.5461	PSR90232.1	Delta(12)-acyl-lipid-desaturase [Actinidia chinensis var. chinensis]
VaccDscaff11-processed-gene-22.14	2.14125	1.58977	1.85912	0.358248	0.964029	0.227412	0	0.588069	0.333408	2.71133	3.63087	4.84897	1.11339	2.50651	0.561076	PSR90229.1	Protein NRT1/ PTR FAMILY 7.1 like [Actinidia chinensis var. chinensis]
VaccDscaff11-processed-gene-226.10	0.165257	0	0.775978	0.651283	0.946389	0.930214	0.155395	0.859091	0.757655	3.69683	2.73137	3.90184	4.71688	4.53807	2.6229	PSS11086.1	VQ motif-containing protein [Actinidia chinensis var. chinensis]
VaccDscaff11-processed-gene-233.11	1.72602	4.0215	2.02616	0	0	0	0	0.448636	0	0.402202	0	0	0.849399	0.877734	0	XP_027369156.1	uncharacterized protein LOC113874983 [Abrus precatorius]
VaccDscaff11-processed-gene-246.8	1.75198	1.63279	1.2614	5.75382	5.85267	6.62923	2.52605	2.0644	2.03485	22.6443	22.9843	19.8209	20.1173	21.0854	22.9405	BAZ95781.1	daurichromenic acid synthase like protein1 [Rhododendron dauricum]
VaccDscaff11-processed-gene-247.15	4.04491	3.56476	3.87946	3.39172	3.12142	3.55251	6.06946	5.90559	4.10351	6.81849	10.1348	8.29726	5.25169	6.30218	4.26858	BAZ95782.1	daurichromenic acid synthase like protein2 [Rhododendron dauricum]
VaccDscaff11-processed-gene-247.2	0.0577479	0	0.108464	0.455172	0.385827	0.162528	0.108603	0.0600405	0.158854	1.18418	2.38614	1.42028	1.36409	0.93973	1.03112	BAZ95781.1	daurichromenic acid synthase like protein1 [Rhododendron dauricum]
VaccDscaff11-processed-gene-247.6	1.62422	1.81129	1.95555	1.06685	1.07325	0.820483	1.48813	1.299	1.79481	2.79492	2.58125	2.08952	1.80355	1.60957	1.07412	BAZ95781.1	daurichromenic acid synthase like protein1 [Rhododendron dauricum]
VaccDscaff11-processed-gene-248.0	11.1567	11.0717	10.914	9.99987	12.2016	10.612	10.8552	10.7136	11.4378	27.3698	24.4103	25.229	22.2665	22.2213	24.7475	BAZ95782.1	daurichromenic acid synthase like protein2 [Rhododendron dauricum]
VaccDscaff11-processed-gene-248.2	0.116361	0.120494	0	0.171968	0.333186	0.218327	0.0547085	0.181471	0.106696	5.09757	7.75294	7.21182	1.5461	0.591731	1.09656	BAZ95780.1	daurichromenic acid synthase [Rhododendron dauricum]
VaccDscaff11-processed-gene-250.7	0.0326921	0.0338534	0.276314	0.708621	1.06091	0.58273	0.307411	0.37389	0.62951	1.18841	0.742959	0.675397	1.15835	0.964245	1.00532	PSR99611.1	Cytochrome P450 71A1 like [Actinidia chinensis var. chinensis]
VaccDscaff11-processed-gene-253.9	0.745641	0	0	0.489765	0.711685	0.233174	0	0	0	0.463336	0.770246	0.48903	0.978508	2.0223	0.986212	Q6TPK4.1	RecName: Full=Cysteine proteinase inhibitor 1; Short=KCPI1; AltName: Full=Phytocystatin; AltName: Allergen=Act d 4; Flags: Precursor|AAR92223.1 phytocystatin [Actinidia deliciosa]
VaccDscaff11-processed-gene-259.11	1.20455	0.388059	1.83507	0.421968	0.58762	0.477129	0.830619	0.640099	0.441799	0.349299	0.470067	0.474003	0.316146	1.33399	0.345188	XP_028093213.1	probable galacturonosyltransferase 3 isoform X3 [Camellia sinensis]
VaccDscaff11-processed-gene-260.30	58.212	66.376	62.5406	13.9672	17.6662	13.6087	13.5517	10.5279	8.55067	22.6956	22.4282	23.0739	28.2298	26.9201	31.7691	PSS02607.1	2-succinylbenzoate--CoA ligase/peroxisomal like [Actinidia chinensis var. chinensis]
VaccDscaff11-processed-gene-266.19	2.09326	2.96621	2.69006	2.38804	2.5237	2.37721	5.69783	5.15454	3.63675	2.0538	1.36568	1.30061	2.16868	1.56872	1.53003	CDP11031.1	unnamed protein product [Coffea canephora]
VaccDscaff11-processed-gene-275.15	9.77676	14.8486	8.97746	7.27797	11.1978	8.35675	31.4616	27.1064	25.6988	12.3529	13.2414	14.3204	8.98106	12.8161	7.97418	OIS97257.1	hypothetical protein A4A49_41882 [Nicotiana attenuata]
VaccDscaff11-processed-gene-275.2	0	0	0	0.450151	0	0	0	0	0	3.40688	2.83179	4.49476	2.24841	3.25278	2.26611	PIN22441.1	hypothetical protein CDL12_04840 [Handroanthus impetiginosus]
VaccDscaff11-processed-gene-277.8	1.01678	0.701934	1.59146	1.55834	0.970479	0.423952	2.23091	1.64446	1.3467	17.4804	17.0388	20.0058	7.22762	10.686	8.85349	XP_028094540.1	uncharacterized protein LOC114294616 [Camellia sinensis]
VaccDscaff11-processed-gene-281.1	3.36409	4.30326	4.08846	1.55976	0.94438	0.742591	1.30255	1.64595	1.63306	1.29114	0.613253	0.973388	0.779067	1.00632	0.9815	XP_006424217.1	protein FANTASTIC FOUR 3 [Citrus clementina]|ESR37457.1 hypothetical protein CICLE_v10028879mg [Citrus clementina]
VaccDscaff11-processed-gene-281.26	5.6162	7.4243	36.5832	1.41278	1.93888	1.45733	1.68544	2.73323	1.86267	1.5593	1.48124	2.82133	10.82	1.94452	1.65949	XP_028066387.1	ferredoxin, root R-B2-like [Camellia sinensis]|XP_028066388.1 ferredoxin, root R-B2-like [Camellia sinensis]
VaccDscaff11-processed-gene-286.1	0	0.100537	0.0729419	0.153051	0.240935	0.2186	0.109554	0.201886	0.106829	0.506774	0.581696	0.0955137	0.458676	0.236988	0.134834	PHT35279.1	Pleiotropic drug resistance protein 2 [Capsicum baccatum]
VaccDscaff11-processed-gene-286.3	1.69297	0.68703	2.42782	7.86671	8.60345	5.94524	0.968074	4.89998	4.9088	4.17958	4.67933	4.11877	11.5738	2.55952	13.8663	XP_021277774.1	pleiotropic drug resistance protein 2-like [Herrania umbratica]
VaccDscaff11-processed-gene-29.4	0.87693	0.90808	1.35295	1.04914	1.25549	0.881453	1.88479	1.75836	2.06767	0.467073	0.388229	0.739461	1.3563	1.08301	0.807759	XP_028090693.1	UDP-glycosyltransferase 92A1-like [Camellia sinensis]
VaccDscaff11-processed-gene-293.2	1.96409	1.66407	1.08994	0	0.255634	0.921304	0.335797	0.0928213	0.327446	0.332856	1.01445	0.439144	0.79082	1.4528	1.41697	PSR86540.1	RING-H2 finger protein [Actinidia chinensis var. chinensis]
VaccDscaff11-processed-gene-293.4	3.43214	3.61587	3.89584	3.05809	3.87404	3.07986	2.18897	2.60649	2.244	4.86815	4.03867	4.28665	4.02424	2.3069	3.07895	PSR89914.1	Increased DNA methylation like [Actinidia chinensis var. chinensis]
VaccDscaff11-processed-gene-294.5	2.92408	4.16343	2.86047	1.32044	1.04659	0.114301	0.801962	2.15345	1.78747	1.24919	1.25857	0.719162	2.3983	2.10656	1.69203	XP_021674564.1	zinc finger protein ZAT5-like [Hevea brasiliensis]
VaccDscaff11-processed-gene-298.23	0.879293	1.82106	0	0.577553	2.238	0.824907	1.37803	1.21894	1.61252	4.91748	6.05539	7.20858	5.7695	4.76957	3.7797	VaccDscaff11-processed-gene-298.23	-
VaccDscaff11-processed-gene-299.22	26.0834	26.2102	25.0228	11.0335	12.9001	10.2425	20.6646	21.4615	20.1829	55.2666	55.3388	50.2154	68.6545	67.2672	84.622	PSR86583.1	Phenylalanine ammonia-lyase [Actinidia chinensis var. chinensis]
VaccDscaff11-processed-gene-301.10	10.2779	11.2991	7.00771	7.07459	3.96426	3.17003	2.51543	2.85447	6.1322	1.11547	0.872635	0.623292	3.81075	3.86627	3.14243	OWM84200.1	hypothetical protein CDL15_Pgr028192 [Punica granatum]|PKI63859.1 hypothetical protein CRG98_015742 [Punica granatum]
VaccDscaff11-processed-gene-302.2	27.4903	24.9423	19.6697	3.09542	6.24723	5.64922	12.0632	8.7106	11.2831	20.2547	20.5543	19.0598	12.1111	13.5802	11.1676	RXI04586.1	hypothetical protein DVH24_038860 [Malus domestica]
VaccDscaff11-processed-gene-302.6	62.8428	65.2579	56.0326	74.4387	67.2259	77.3381	160.679	143.523	156.521	101.355	96.4631	99.508	72.7974	87.9729	76.3473	XP_028120918.1	uncharacterized protein LOC114318273 [Camellia sinensis]
VaccDscaff11-processed-gene-305.11	7.51872	12.0645	5.47064	3.67057	2.71537	2.03349	0.891716	2.18319	1.55275	0.631363	0.699715	0.599737	2.26671	3.10014	1.67982	XP_028082861.1	fasciclin-like arabinogalactan protein 12 [Camellia sinensis]
VaccDscaff11-processed-gene-306.20	7.36158	9.04433	5.74161	4.79438	3.92999	3.16049	7.39157	7.00521	7.32218	3.72158	4.64004	4.17345	5.03499	6.85267	5.07463	PSR86615.1	Fos-related antigen 2 like [Actinidia chinensis var. chinensis]
VaccDscaff11-processed-gene-307.12	7.41478	5.59025	6.10818	5.12664	5.33888	4.2103	8.25666	8.92639	8.82666	15.7625	13.7064	13.3093	10.4986	9.52584	6.51653	XP_028094686.1	dof zinc finger protein DOF2.1-like [Camellia sinensis]
VaccDscaff11-processed-gene-309.17	16.823	16.9289	12.1039	9.29002	12.8196	10.3732	15.8191	11.7076	11.2583	17.3878	14.1548	15.4157	14.488	22.1465	26.5798	XP_010922498.1	PREDICTED: L-ascorbate peroxidase, cytosolic [Elaeis guineensis]
VaccDscaff11-processed-gene-310.13	0	1.20645	0	0.765257	0.741338	0.364334	1.46072	0.403773	3.20488	3.25783	7.62222	4.96671	3.8223	5.92471	3.46715	VaccDscaff11-processed-gene-310.13	-
VaccDscaff11-processed-gene-310.18	4.77975	4.94953	6.7331	6.27904	5.7026	5.60513	5.24359	5.38364	8.03503	22.647	18.1041	18.0252	32.1465	39.2955	23.707	VaccDscaff11-processed-gene-310.18	-
VaccDscaff11-processed-gene-310.2	1.78969	2.14588	2.47685	2.59855	2.51733	3.40217	1.94861	2.30144	2.332	5.13615	4.47591	4.21631	4.07918	4.50266	3.31706	XP_028086140.1	probable serine/threonine-protein kinase PBL5 isoform X2 [Camellia sinensis]
VaccDscaff11-processed-gene-311.19	76.1772	83.214	72.6614	112.14	106.924	121.071	105.621	106.844	111.486	49.0067	50.9177	54.0755	59.6866	64.1084	53.6371	KCW52694.1	hypothetical protein EUGRSUZ_J02062, partial [Eucalyptus grandis]
VaccDscaff11-processed-gene-312.21	6.69165	8.16673	9.2019	5.65113	5.24639	7.39878	4.94396	5.96341	6.57412	13.3655	13.0843	13.6364	11.2905	12.3963	13.0389	PSS29026.1	Polyribonucleotide nucleotidyltransferase [Actinidia chinensis var. chinensis]
VaccDscaff11-processed-gene-313.16	48.8496	45.5264	47.7104	38.8886	35.062	40.6954	65.7781	69.8857	67.0091	31.1441	27.8548	29.7955	28.6552	27.8225	22.4844	XP_021619519.1	RING-H2 finger protein ATL74-like [Manihot esculenta]|OAY44685.1 hypothetical protein MANES_08G171500 [Manihot esculenta]
VaccDscaff11-processed-gene-321.1	13.2378	9.79147	11.9244	5.58971	6.96213	2.28105	5.33479	7.86479	5.20213	3.7772	3.62797	5.31555	5.31798	5.77015	8.03977	VaccDscaff11-processed-gene-321.1	-
VaccDscaff11-processed-gene-322.26	0.177196	0.0611634	0.0554691	0	0	0	0.222162	0	0.108319	1.21119	0.793187	0.987823	0.232535	0.240292	0.468732	PSS09500.1	Mitogen-activated protein kinase kinase kinase, partial [Actinidia chinensis var. chinensis]
VaccDscaff11-processed-gene-325.3	0.733373	1.10462	1.00178	0.131375	0.127268	0.0625466	0.250767	0.138634	0.305664	0.124285	0.0688703	0.262355	0	0.0678078	0.132271	PSR86662.1	3-ketoacyl-CoA synthase [Actinidia chinensis var. chinensis]
VaccDscaff11-processed-gene-325.5	1.95092	1.66668	2.15276	1.58578	1.30345	1.55571	6.09969	6.84575	6.21634	9.00123	10.3284	10.1242	3.21625	2.67867	3.19319	XP_028116862.1	exocyst complex component EXO70H1-like [Camellia sinensis]
VaccDscaff11-processed-gene-330.36	76.5214	73.8133	80.221	56.2602	62.5556	62.0648	67.0999	70.9465	73.0627	140.028	141.297	145.784	93.1383	80.7661	88.9028	ADD71975.1	heat shock protein 70 [Rhododendron calophytum]
VaccDscaff11-processed-gene-330.8	1.95463	3.83507	3.18819	1.82445	2.74933	1.83373	6.28785	4.4923	4.24488	1.726	1.91286	0.708446	1.21503	1.3602	0.71435	PSS14612.1	Extensin like [Actinidia chinensis var. chinensis]
VaccDscaff11-processed-gene-331.10	0	0	0.140951	0.295752	0.286507	0.140805	0	0	0.137622	0.419689	1.39537	0.442962	0.88633	1.06855	1.48885	XP_021831119.1	uncharacterized protein LOC110771169 [Prunus avium]
VaccDscaff11-processed-gene-334.5	1.05226	1.0236	1.34754	1.80646	1.43043	1.30128	1.18436	1.60791	1.28648	2.987	3.63976	3.18401	2.16549	1.36209	2.15091	RXH84637.1	hypothetical protein DVH24_032921 [Malus domestica]
VaccDscaff11-processed-gene-336.6	4.08469	3.26847	3.20828	2.63419	2.72907	2.7521	6.25023	6.4861	5.85646	4.81104	5.06337	4.93171	3.61824	3.7767	3.57305	PSR86120.1	E3 ubiquitin-protein like [Actinidia chinensis var. chinensis]
VaccDscaff11-processed-gene-339.1	1.27098	2.19354	1.11402	1.08527	1.53659	1.43084	0.876429	0.440479	0.388471	2.36933	3.50112	2.08394	1.75131	1.12031	1.51294	XP_028073863.1	uncharacterized protein LOC114276277 [Camellia sinensis]
VaccDscaff11-processed-gene-339.5	10.647	12.2904	11.8018	0.343936	0.666371	0.818727	1.80538	4.53677	3.20088	7.64635	7.75294	5.49472	2.57683	1.95271	2.25083	PSR86137.1	HSP20-like chaperone protein [Actinidia chinensis var. chinensis]
VaccDscaff11-processed-gene-339.7	0.96336	2.74335	1.80941	9.01699	8.50527	7.90802	15.6263	13.5217	19.6544	12.7956	13.4345	16.1115	13.2743	14.452	10.0341	RVW56618.1	Copper transporter 1 [Vitis vinifera]|RVW65867.1 Copper transporter 1 [Vitis vinifera]
VaccDscaff11-processed-gene-343.29	3.16824	3.12818	4.77438	1.45187	1.54714	3.38701	5.47335	4.21328	5.47237	10.1641	0.837224	1.30473	6.67164	1.34887	8.98992	RZC77950.1	hypothetical protein C5167_002127 [Papaver somniferum]
VaccDscaff11-processed-gene-343.7	8.64153	6.17872	7.63233	5.27065	4.71314	4.7291	4.93354	5.45494	4.90519	10.7396	9.67058	11.6388	7.99898	10.1492	6.7353	PSR86242.1	Pathogenesis-related transcriptional activator like [Actinidia chinensis var. chinensis]
VaccDscaff11-processed-gene-351.8	0.710714	1.68219	0.953489	0.100034	0.193814	0.190501	0.668301	1.05561	0.930975	0.378543	0.629286	0.998837	0.199859	0.103263	0.201432	PSR86319.1	Protein of unknown function DUF506, plant protein [Actinidia chinensis var. chinensis]
VaccDscaff11-processed-gene-356.0	0.769684	0.910886	0.826082	1.08334	1.08446	0.928385	0.654823	0.914562	1.14265	1.87894	2.0445	1.44228	1.29865	0.969201	1.05437	XP_028100964.1	UDP-glycosyltransferase 87A1-like [Camellia sinensis]
VaccDscaff11-processed-gene-356.13	3.00985	4.98683	3.34481	6.17807	5.55405	6.25917	3.06609	2.03408	3.17383	33.6187	31.6099	30.3012	19.4036	21.8366	24.1345	XP_028100961.1	UDP-glycosyltransferase 87A1-like isoform X1 [Camellia sinensis]
VaccDscaff11-processed-gene-363.7	2.56617	2.70746	2.86463	1.62195	1.70989	2.54371	2.59514	2.71839	2.08664	1.12825	1.45046	1.28609	1.5726	1.18186	1.39286	XP_028108755.1	coatomer subunit beta&apos;-1-like [Camellia sinensis]
VaccDscaff11-processed-gene-366.10	9.27414	9.1234	7.40306	27.4122	33.1942	26.9716	25.726	13.4993	21.6848	27.6619	24.4294	24.1778	23.7325	21.2228	21.1594	VaccDscaff11-processed-gene-366.10	-
VaccDscaff11-processed-gene-368.23	14.4869	8.85633	10.8183	7.05069	4.16482	4.09364	6.72914	6.17001	9.4426	7.97173	5.76963	7.38353	6.87154	10.8287	6.40622	PSR94870.1	Formin-2 like [Actinidia chinensis var. chinensis]
VaccDscaff11-processed-gene-368.26	5.784	3.93593	5.89743	1.30257	2.9969	2.48057	2.79712	2.23364	3.48521	5.54525	5.97487	5.5276	10.247	13.6142	13.6063	XP_028056050.1	ethylene-responsive transcription factor 1B-like [Camellia sinensis]
VaccDscaff11-processed-gene-368.5	0.212797	0.220356	0	0	0	0	0	0	0	0.793384	1.0991	2.09345	1.46609	1.29857	1.47763	XP_017634452.1	PREDICTED: ethylene-responsive transcription factor ERF098-like [Gossypium arboreum]
VaccDscaff11-processed-gene-371.17	1.27678	1.12181	1.05371	2.47779	2.84349	1.99635	1.70993	1.81019	1.56098	3.17354	3.87681	3.99659	1.94209	3.38414	2.80174	PSS06336.1	Galacturonosyltransferase [Actinidia chinensis var. chinensis]
VaccDscaff11-processed-gene-373.3	0.416227	0.338652	0.502566	0.292921	0.567532	0.52994	0.419344	0.401841	0.4907	0.914479	0.7985	1.28692	0.55597	0.816419	0.560348	XP_007050467.2	PREDICTED: LOW QUALITY PROTEIN: calcium-transporting ATPase 12, plasma membrane-type [Theobroma cacao]
VaccDscaff11-processed-gene-373.5	0.461983	0.179398	0.162696	0.369827	0.440945	0.54176	0.0543017	0.480324	0.317708	1.31874	1.58082	1.27825	1.10832	1.0572	1.14569	XP_007050467.2	PREDICTED: LOW QUALITY PROTEIN: calcium-transporting ATPase 12, plasma membrane-type [Theobroma cacao]
VaccDscaff11-processed-gene-374.4	0.558114	0.53941	0.419307	1.24641	1.56258	1.81512	1.39949	1.04449	0.887047	0.589575	0.576531	0.292833	0.842279	0.454109	0.590546	XP_028123050.1	pentatricopeptide repeat-containing protein At3g63370, chloroplastic [Camellia sinensis]
VaccDscaff11-processed-gene-380.4	2.20547	2.97889	1.89109	1.88952	1.55589	1.88914	5.59039	4.08757	4.92382	0.446891	0.990543	1.32068	1.60442	1.95052	0.856086	PSS06391.1	Adenylate isopentenyltransferase [Actinidia chinensis var. chinensis]
VaccDscaff11-processed-gene-381.11	1.7302	1.79166	1.55421	6.44817	5.09782	6.77502	3.04168	1.32961	3.37991	12.3407	11.5786	13.025	6.58953	7.65095	7.31301	XP_028067386.1	EID1-like F-box protein 3 [Camellia sinensis]
VaccDscaff11-processed-gene-387.2	0.371441	0.247265	0.89698	0.522806	0.582435	0.497809	0.498964	0.827544	0.535211	0.321487	0.630361	0.46982	0.182791	0.161905	0.157912	PSR85994.1	DNA mismatch repair protein [Actinidia chinensis var. chinensis]
VaccDscaff11-processed-gene-390.5	13.3536	13.4089	13.1739	5.31583	5.34278	3.85951	3.17087	5.39922	2.78282	7.16629	9.19613	11.0138	9.82402	6.92788	6.69011	VaccDscaff11-processed-gene-390.5	-
VaccDscaff11-processed-gene-391.11	0.978465	0.883322	1.08382	0.444941	0.335248	0.40013	0.471833	0.730377	0.41409	0.397546	0.362835	0.617047	0.222239	0.382754	0.248876	PSR89533.1	Kinesin-like protein [Actinidia chinensis var. chinensis]
VaccDscaff11-processed-gene-391.3	1.99045	2.24039	1.78799	1.10845	1.65201	0.730697	1.46478	1.25968	1.66642	0.725979	0.0893972	0.510826	0.766589	1.14423	1.4594	PSR85966.1	Galacturonosyltransferase-like [Actinidia chinensis var. chinensis]
VaccDscaff11-processed-gene-392.10	0.795057	1.51994	1.03382	0.542308	0.408612	0.114751	0.345051	0.190759	0.504706	0.34203	0.252705	0.300831	0.722324	0.808621	0.303338	XP_028081739.1	uncharacterized protein LOC114283106 [Camellia sinensis]
VaccDscaff11-processed-gene-392.11	22.1362	23.7268	22.9767	14.7312	13.7148	15.6664	56.4201	57.9414	55.9074	47.2386	44.7304	43.3632	8.60017	13.8243	12.3276	XP_028115609.1	uncharacterized protein LOC114313422 [Camellia sinensis]
VaccDscaff11-processed-gene-394.6	5.98659	5.13041	5.81597	2.74577	3.5466	3.48598	4.5617	4.82917	4.44827	2.69382	2.98545	3.45246	3.35245	3.04437	3.17406	PSS06063.1	Ubiquitin-conjugating enzyme E2 24 [Actinidia chinensis var. chinensis]
VaccDscaff11-processed-gene-396.1	2.74858	0.948739	0.661855	0.972123	0.437235	0.826466	0.596436	1.24567	0.549293	0.558368	0.582417	0.554666	3.32952	0.860146	0.419466	KHG04985.1	hypothetical protein F383_31148 [Gossypium arboreum]
VaccDscaff11-processed-gene-398.0	5.8049	5.62077	5.71106	3.21866	3.40588	3.08834	3.70988	3.99745	3.47937	2.95129	2.95929	3.11495	3.38844	2.70917	2.31829	PSR89177.1	Protein TolB like [Actinidia chinensis var. chinensis]
VaccDscaff11-processed-gene-400.11	4.77887	1.53087	4.19732	5.55524	2.65799	2.48354	2.90958	3.64602	3.71992	0.929322	1.10096	0.879389	2.16564	0.699338	1.02314	KJB12656.1	hypothetical protein B456_002G032000 [Gossypium raimondii]
VaccDscaff11-processed-gene-43.4	1.57902	2.60734	2.7253	0.29433	0.203664	0.280257	0.240777	0.576818	0.665238	0.43756	0.881692	0.671745	0.798062	0.737875	1.01601	PSR86828.1	Aldehyde dehydrogenase family 3 member like [Actinidia chinensis var. chinensis]
VaccDscaff11-processed-gene-44.7	0.26385	0.819668	0.433625	1.55976	2.14059	1.98024	1.36458	1.50879	1.51209	1.66004	0.817671	1.03828	1.1686	1.1405	1.24323	XP_028111398.1	pentatricopeptide repeat-containing protein At1g08070, chloroplastic-like isoform X1 [Camellia sinensis]
VaccDscaff11-processed-gene-5.12	0	0	0	0.297187	0	0.565955	0	0	0	1.6869	0.934764	2.37393	1.18751	2.14747	1.79529	VaccDscaff11-processed-gene-5.12	-
VaccDscaff11-processed-gene-6.9	2.27329	3.13873	3.55814	0	0.361628	0.355448	0.712544	0.787849	1.38965	1.41261	2.34831	1.49095	0.745814	1.54139	1.87921	VaccDscaff11-processed-gene-6.9	-
VaccDscaff11-processed-gene-62.13	0.334068	0.432419	0.313729	0.246857	0.239141	0.156703	4.39785	3.12598	2.60373	1.86829	2.15683	1.72541	0.2466	0.084942	0.497082	XP_028060478.1	F-box protein At4g18380-like [Camellia sinensis]
VaccDscaff11-processed-gene-8.16	4.10624	4.38709	3.42776	1.15591	1.61746	1.89555	1.53222	1.49085	1.67341	1.27579	1.75056	1.60303	1.66791	0.994356	2.65087	RXH83834.1	hypothetical protein DVH24_009269 [Malus domestica]
VaccDscaff11-processed-gene-96.9	1.70275	3.9043	4.30227	1.57778	2.9215	3.6893	2.7448	2.38154	3.47579	1.73827	1.71706	1.83466	3.53134	4.61813	4.4439	XP_028091548.1	UBP1-associated protein 2A-like [Camellia sinensis]
VaccDscaff11-snap-gene-104.19	0.574212	0.162166	0.367671	0.797188	0.77227	0.514209	1.74255	0.542736	0.239327	1.80028	1.29417	0.564898	0.513778	0.398188	0.362476	PSS07893.1	Replication factor C subunit like, partial [Actinidia chinensis var. chinensis]
VaccDscaff11-snap-gene-11.26	0.960283	0.934731	0.847707	0.548752	1.00821	0.756745	1.4267	1.67732	1.60255	1.86175	1.78555	1.88941	2.23053	1.85567	2.28619	XP_024044151.1	uncharacterized protein LOC18046468 isoform X1 [Citrus clementina]
VaccDscaff11-snap-gene-112.24	1.27416	1.58331	1.0171	0.502151	0.60807	0.537909	1.37785	1.5897	1.402	2.49403	1.71107	3.00839	1.94381	1.74947	1.83272	AHH83753.1	multidrug and toxic extrusion transporter [Vaccinium corymbosum]
VaccDscaff11-snap-gene-129.23	0.148652	0.102622	0.744543	0.585843	4.72943	0.883233	0.652313	0.51518	0.681527	0.508044	0.409487	8.57948	0.682771	0.151189	0.638993	RXI08468.1	hypothetical protein DVH24_022612 [Malus domestica]
VaccDscaff11-snap-gene-15.37	59.5193	64.3982	58.1077	87.2664	86.8621	94.2173	73.8357	64.8213	67.6796	37.8388	38.5285	37.5425	49.8476	64.7675	50.6295	PIN10961.1	hypothetical protein CDL12_16451 [Handroanthus impetiginosus]
VaccDscaff11-snap-gene-154.24	0.501103	0.778354	0.431377	1.76914	2.39141	0.822689	2.94499	2.17082	1.72305	4.39827	3.96856	4.06704	3.0825	3.73745	3.47958	PSS10207.1	MLO-like protein [Actinidia chinensis var. chinensis]
VaccDscaff11-snap-gene-170.26	6.42645	4.4216	5.87316	0.0424946	0	0.202314	0.0405567	0.493272	0.158193	0.723628	1.02474	1.44265	3.69318	3.86024	3.46555	XP_028064797.1	LOW QUALITY PROTEIN: (E,E)-geranyllinalool synthase-like [Camellia sinensis]
VaccDscaff11-snap-gene-173.32	5.88045	6.49529	6.1667	13.0842	12.2543	11.9069	16.1739	15.4886	15.2774	13.109	13.0602	11.6665	12.7812	14.4037	14.5832	XP_028096329.1	PAP-specific phosphatase HAL2-like [Camellia sinensis]|XP_028096330.1 PAP-specific phosphatase HAL2-like [Camellia sinensis]
VaccDscaff11-snap-gene-175.31	0.997608	0.688697	0.312289	0.374438	0.362734	0.356535	0.402032	0.296347	0.392035	1.81544	2.06106	1.44877	1.07539	1.20789	0.801108	XP_013733569.1	probable ADP-ribosylation factor GTPase-activating protein AGD5 isoform X1 [Brassica napus]
VaccDscaff11-snap-gene-177.48	0.0392277	0.284348	0.294715	0.115948	0.0374413	0.184007	0.700848	0.938058	0.575512	0.255946	0.202611	0.308731	0.193045	0.638352	0	PSS10289.1	Anaphase-promoting complex subunit like [Actinidia chinensis var. chinensis]
VaccDscaff11-snap-gene-182.35	1.97926	2.11167	2.02773	1.7728	1.66014	1.63176	2.53792	2.61907	2.52981	10.5659	9.66525	10.8569	4.78156	4.88007	4.75971	PSS24692.1	F-box protein [Actinidia chinensis var. chinensis]
VaccDscaff11-snap-gene-182.37	10.636	10.8896	11.0774	5.75174	8.43427	5.58926	6.24141	6.36059	5.6829	16.6595	17.8848	16.9933	10.665	7.5641	9.8764	PSS24693.1	External alternative NAD(P)H-ubiquinone oxidoreductase [Actinidia chinensis var. chinensis]
VaccDscaff11-snap-gene-182.41	1.31534	1.66172	1.35878	3.18803	3.16371	3.75131	6.75318	6.5643	5.95808	3.28572	4.26646	3.46793	2.74454	2.32774	2.4791	XP_028113966.1	sugar carrier protein C-like [Camellia sinensis]
VaccDscaff11-snap-gene-184.28	1.58595	1.70545	0.171853	0.300494	0.232881	0.286126	0.745653	1.96601	1.67795	0.511702	0.126022	0.660095	1.08065	0.372233	0.544579	XP_028077021.1	equilibrative nucleotide transporter 3-like isoform X1 [Camellia sinensis]|XP_028077022.1 equilibrative nucleotide transporter 3-like isoform X1 [Camellia sinensis]|XP_028077023.1 equilibrative nucleotide transporter 3-like isoform X1 [Camellia sinensis]|XP_028077024.1 equilibrative nucleotide transporter 3-like isoform X1 [Camellia sinensis]|XP_028077026.1 equilibrative nucleotide transporter 3-…
VaccDscaff11-snap-gene-186.37	0.487304	0.168205	0.488144	0.736183	0.558135	0.426686	0.488772	0.472874	0.655349	2.30134	1.84574	1.78976	1.34293	1.38773	0.676753	PSS30816.1	Polyol transporter like [Actinidia chinensis var. chinensis]
VaccDscaff11-snap-gene-191.53	0.216468	0.245506	0.338814	0.223433	0.196772	0.116045	0.222936	0.203628	0.245748	0.259416	0.383334	0.395492	0.324654	0.471775	0.449914	XP_018499249.1	PREDICTED: uncharacterized protein LOC108865949 [Pyrus x bretschneideri]
VaccDscaff11-snap-gene-191.54	0.31221	0.38796	0.684136	0.943328	0.476787	0.624851	0.606729	0.497728	0.534386	0.873024	1.16105	1.08525	1.0038	0.71975	0.701999	XP_028107459.1	cysteine-rich receptor-like protein kinase 25 [Camellia sinensis]
VaccDscaff11-snap-gene-20.32	0.424348	0.502197	0.483907	0.179182	0.144651	0.113743	0.342021	0.220598	0.138965	0.141261	0.125243	0	0.298326	0	0.210472	XP_028064734.1	putative E3 ubiquitin-protein ligase LIN [Camellia sinensis]
VaccDscaff11-snap-gene-200.27	4.89249	4.16846	5.05989	4.14917	4.43325	3.60218	5.35758	5.02234	6.64401	7.56192	8.76443	9.19978	5.85154	7.55843	7.43345	RVW68775.1	Retrovirus-related Pol polyprotein from transposon TNT 1-94 [Vitis vinifera]
VaccDscaff11-snap-gene-202.30	1.32939	1.37661	1.98827	0.194043	0.328961	0.0923826	0.648178	0.665489	0.902943	1.78983	1.88187	2.22815	1.06612	1.10169	0.683784	XP_028085917.1	protein DETOXIFICATION 40-like isoform X3 [Camellia sinensis]
VaccDscaff11-snap-gene-203.20	2.91826	0.318097	0.528884	3.00134	1.58815	1.72911	0.746205	1.54367	0.868484	0.596509	0.925522	0.629588	0.705461	0.156213	0.431688	XP_024044151.1	uncharacterized protein LOC18046468 isoform X1 [Citrus clementina]
VaccDscaff11-snap-gene-209.30	0.0255707	0.052958	0.0480276	0.075581	0.0244062	0.0479781	0.336626	0.451959	0.117234	0.0953367	0.0528289	0.0251559	0.0251674	0	0.0253655	XP_028063144.1	leucine--tRNA ligase, chloroplastic/mitochondrial isoform X1 [Camellia sinensis]
VaccDscaff11-snap-gene-212.34	3.39227	4.19486	4.48477	5.61369	5.5954	5.65425	4.36666	5.37603	3.71449	7.67452	8.50537	9.03972	7.32584	7.13477	8.75568	XP_028081710.1	uncharacterized protein LOC114283079 [Camellia sinensis]
VaccDscaff11-snap-gene-212.35	4.25027	3.93386	3.46165	4.07643	4.20032	4.05795	3.28926	2.65923	2.62116	5.74963	5.98355	7.88162	5.40489	5.12614	5.14896	SPT16228.1	unnamed protein product [Triticum aestivum]
VaccDscaff11-snap-gene-215.35	26.352	29.7391	29.6378	43.8425	46.8398	46.286	21.1194	20.6717	21.173	50.4486	52.5415	49.417	50.6303	52.4798	53.5334	XP_011008635.1	PREDICTED: fumarylacetoacetase [Populus euphratica]
VaccDscaff11-snap-gene-216.35	1.71468	2.62111	2.41542	1.36761	1.36383	0.76601	1.30524	1.14606	1.75943	1.1416	0.969977	1.2049	1.28582	0.7474	1.05295	PSS24753.1	Cellulose synthase-like protein [Actinidia chinensis var. chinensis]
VaccDscaff11-snap-gene-221.30	2.09776	1.73782	2.15189	1.58987	1.81741	1.33219	1.42632	1.34218	2.51537	3.60979	4.20061	5.3657	3.4623	3.4465	2.56115	XP_028107658.1	uncharacterized protein LOC114306586 [Camellia sinensis]
VaccDscaff11-snap-gene-224.44	1.16956	0.791878	0.97162	1.72848	2.31847	2.15224	2.24183	3.03999	1.89736	1.00628	1.20816	0.929323	0.885474	0.777761	1.16018	PHT90891.1	hypothetical protein T459_06004 [Capsicum annuum]
VaccDscaff11-snap-gene-226.37	3.20328	2.72855	3.15381	2.95243	2.51496	2.37504	1.9433	3.06187	2.13185	4.76756	5.07022	4.06622	3.66127	3.73086	3.43384	XP_017255986.1	PREDICTED: allantoate deiminase [Daucus carota subsp. sativus]
VaccDscaff11-snap-gene-232.38	3.25717	4.5404	4.66671	4.97829	4.98211	4.58355	3.57326	3.95089	3.33124	1.86829	2.07055	2.09514	3.9867	2.12355	3.43815	XP_028062553.1	pentatricopeptide repeat-containing protein At2g35130 isoform X1 [Camellia sinensis]
VaccDscaff11-snap-gene-237.44	0.296831	0.512293	0.464598	2.2909	0.94438	0.789003	1.16299	3.08616	0.861893	0.876133	2.86185	0.292017	3.06758	0.352212	0.7852	KJB69940.1	hypothetical protein B456_011G050700 [Gossypium raimondii]
VaccDscaff11-snap-gene-24.31	2.22384	2.74308	2.67198	1.8044	1.40464	1.87152	2.02963	2.48214	1.6493	1.43268	1.38509	1.28692	1.54501	1.23068	1.55718	KDP25138.1	hypothetical protein JCGZ_22673 [Jatropha curcas]
VaccDscaff11-snap-gene-241.32	0.924566	0.410318	0.744235	0.954313	1.09257	1.03259	1.36619	1.23592	2.17999	3.73438	4.13866	3.20515	4.07326	3.80614	4.10533	PSS19228.1	Beta-amyrin 28-oxidase [Actinidia chinensis var. chinensis]
VaccDscaff11-snap-gene-244.26	0	0	0	0	0	0	0	0	0	0.612663	1.01848	0.646637	0.841013	0.334257	0.521621	PWA62446.1	germin, RmlC-like cupin domain protein [Artemisia annua]
VaccDscaff11-snap-gene-247.17	0.799553	0.827955	0.715117	0.375126	0.508761	0.250033	0.608632	0.395856	0.628408	1.10014	1.10125	0.898953	0.899364	0.735748	0.566528	BAZ95781.1	daurichromenic acid synthase like protein1 [Rhododendron dauricum]
VaccDscaff11-snap-gene-249.28	0.164093	0.198243	0.282521	0.242511	0.0522069	0.256573	0.0257168	0.0853041	0.0501547	0.0509833	0.0847542	0.0807158	0.430681	0.361602	0.271295	PSS28910.1	Berberine bridge enzyme-like [Actinidia chinensis var. chinensis]
VaccDscaff11-snap-gene-250.44	1.38793	1.95317	1.33685	1.27981	1.5625	1.7862	1.79034	1.73904	1.56634	3.68201	3.54757	3.48357	2.08409	2.66035	2.27701	CBI19823.3	unnamed protein product, partial [Vitis vinifera]
VaccDscaff11-snap-gene-260.50	2.49975	1.76363	1.52204	1.81334	2.04507	1.9328	1.21403	0.399846	1.23422	3.04692	2.92276	2.51325	2.13589	2.98942	2.2072	PSS20920.1	Mannitol dehydrogenase [Actinidia chinensis var. chinensis]
VaccDscaff11-snap-gene-264.46	4.20155	3.21321	1.61088	2.25969	2.4282	1.66346	1.86667	2.10403	1.78491	3.05394	4.16102	3.26121	2.2194	0.842886	1.51037	XP_028090849.1	ABC transporter C family member 2-like isoform X7 [Camellia sinensis]
VaccDscaff11-snap-gene-264.49	0.369959	0.612962	0.579057	0.899112	1.31828	1.2032	1.27557	1.94888	1.06292	1.17244	1.27389	1.50436	1.69925	1.00339	1.61476	PSR98712.1	Receptor kinase-like protein Xa21, processed [Actinidia chinensis var. chinensis]
VaccDscaff11-snap-gene-268.25	0.254311	0.210676	0.155238	0.751685	0.752463	0.668028	0.848929	0.872545	0.734543	0.592603	0.551677	0.625465	0.638266	0.41384	0.618064	XP_028092443.1	LRR receptor-like serine/threonine-protein kinase EFR [Camellia sinensis]
VaccDscaff11-snap-gene-269.35	1.64965	2.84708	4.38942	0.270888	0.787262	0	1.29267	2.85857	2.01684	3.58778	2.55613	1.35241	1.08242	3.07595	1.90915	VaccDscaff11-snap-gene-269.35	-
VaccDscaff11-snap-gene-27.23	820.956	789.109	865.167	268.207	375.564	383.746	606.744	589.989	477.486	525.728	577.684	505.369	884.836	741.229	1095.2	PSR86859.1	Linoleate 13S-lipoxygenase [Actinidia chinensis var. chinensis]
VaccDscaff11-snap-gene-271.33	5.70643	5.34636	5.00173	6.18453	7.83268	6.57713	11.575	9.97307	10.0164	3.77389	4.46316	4.59803	4.30593	5.47215	4.93286	CCH50966.1	T4.5 [Malus x robusta]
VaccDscaff11-snap-gene-275.44	4.17726	4.32564	2.69701	16.9771	14.2038	14.206	26.7593	26.8729	26.0939	25.5516	32.633	29.7939	17.7303	27.3499	19.1648	KOM43343.1	hypothetical protein LR48_Vigan05g094700 [Vigna angularis]|BAT74306.1 hypothetical protein VIGAN_01194800 [Vigna angularis var. angularis]
VaccDscaff11-snap-gene-279.31	0.556923	0.576706	1.00867	0.862262	0.759373	0.895673	0.486282	0.620393	0.474189	2.03933	2.17793	1.72194	1.80103	1.94203	1.69683	XP_028100671.1	glucan endo-1,3-beta-glucosidase 11-like [Camellia sinensis]
VaccDscaff11-snap-gene-283.37	2.02978	0.90892	1.39101	0.864799	0.785408	0.874916	0.670605	0.228147	0.402418	0.869267	0.170007	0.701596	0.323962	1.50646	1.19721	PSR86500.1	Alcohol-forming fatty acyl-CoA reductase [Actinidia chinensis var. chinensis]
VaccDscaff11-snap-gene-288.35	4.20158	2.6105	3.61695	4.13963	3.74289	2.89058	3.35822	2.69384	4.04523	6.07019	6.36567	4.3401	5.23807	6.76601	6.6686	XP_028097424.1	histone deacetylase HDT1-like [Camellia sinensis]
VaccDscaff11-snap-gene-289.32	2.51634	2.03246	2.45765	0.991694	1.1048	0.84985	2.27152	1.83137	2.6765	2.81454	2.75533	3.16866	3.26918	2.55927	2.94546	XP_028097413.1	UDP-D-apiose/UDP-D-xylose synthase 2-like [Camellia sinensis]
VaccDscaff11-snap-gene-292.15	1.77011	1.94654	1.91243	5.01597	5.02366	4.86431	6.54008	6.79152	6.67908	2.74498	2.71851	2.58898	2.7906	3.17046	2.39301	RVX14147.1	Retrovirus-related Pol polyprotein from transposon TNT 1-94 [Vitis vinifera]
VaccDscaff11-snap-gene-293.38	8.45033	7.91712	8.97504	7.53281	7.36937	6.88951	7.33117	7.21692	6.22643	21.2618	21.5631	21.5749	13.738	9.25955	12.3493	PSR86541.1	Protein neuralized like [Actinidia chinensis var. chinensis]
VaccDscaff11-snap-gene-295.29	3.87868	4.07686	3.75208	1.37919	1.50309	1.39532	1.37113	1.42508	1.52422	1.98433	2.04853	3.06983	1.8657	2.49149	2.37218	XP_028107194.1	serine carboxypeptidase-like [Camellia sinensis]
VaccDscaff11-snap-gene-297.26	12.795	13.0211	14.9164	12.389	10.6332	11.4862	14.417	14.4498	14.9688	6.47711	5.81103	7.81291	8.46786	7.6285	9.62869	XP_016688714.1	PREDICTED: uncharacterized protein LOC107906267 isoform X1 [Gossypium hirsutum]
VaccDscaff11-snap-gene-298.46	2.37349	2.17421	1.28595	1.34913	1.30696	0.813595	0.858403	1.13895	1.08817	0.29781	0.424352	0.538843	1.03326	0.649919	0.860279	PSR86577.1	Rho-associated protein kinase [Actinidia chinensis var. chinensis]
VaccDscaff11-snap-gene-299.35	3.57846	3.30651	2.74017	8.13623	7.56664	6.50765	11.1301	10.074	11.9134	10.9813	10.7484	10.3988	10.3493	12.6543	12.1784	AGC39169.1	kiwellin [Actinidia eriantha]
VaccDscaff11-snap-gene-308.45	0.942608	0.898004	0.778991	0.241465	0.107962	0.229919	0.0886357	0.196006	0.380299	0.333866	0.194743	0.111278	0.389652	0.230086	0.261813	PSR90000.1	Protein NRT1/ PTR FAMILY 2.7 like [Actinidia chinensis var. chinensis]
VaccDscaff11-snap-gene-309.27	5.88664	5.65641	4.78117	4.59808	3.39138	2.53738	3.21648	4.9073	3.96317	1.87839	2.02696	2.16516	2.16615	2.56203	1.73604	PSR86634.1	Protein NRT1/ PTR FAMILY 2.6 like [Actinidia chinensis var. chinensis]
VaccDscaff11-snap-gene-312.32	3.31244	4.0215	3.00349	1.57553	1.6353	1.39304	1.07406	0.71254	0.733143	3.40688	2.5958	2.9216	3.48504	4.18215	3.51247	XP_028087386.1	uncharacterized protein LOC114288103 [Camellia sinensis]
VaccDscaff11-snap-gene-317.30	8.26033	8.11596	8.39875	10.5737	11.5469	10.9834	10.0915	10.5832	11.8981	21.6734	21.8698	19.1001	17.6364	19.4155	17.8398	AXR71208.1	WRKY33 [Vaccinium corymbosum]
VaccDscaff11-snap-gene-320.37	7.10423	5.91042	6.61467	5.74317	5.56366	6.15214	7.36543	7.95445	9.79908	4.41452	6.83687	4.89827	3.52598	4.50818	3.07187	KVI03743.1	NAD-dependent epimerase/dehydratase [Cynara cardunculus var. scolymus]
VaccDscaff11-snap-gene-328.25	13.0876	12.6622	12.2608	7.59244	8.14535	7.97626	12.3664	12.2497	11.2122	19.8267	21.0851	18.3261	14.3228	12.0154	12.8562	XP_028095791.1	ACT domain-containing protein ACR9-like [Camellia sinensis]
VaccDscaff11-snap-gene-329.78	2.62862	2.62361	2.31986	1.06091	1.02775	1.01018	1.07208	1.38295	1.62622	1.18078	1.27589	1.37088	1.21565	1.06294	0.659736	XP_006424799.1	heat shock cognate 70 kDa protein 2 [Citrus clementina]|ESR38039.1 hypothetical protein CICLE_v10027981mg [Citrus clementina]
VaccDscaff11-snap-gene-33.41	10.821	10.7055	9.3688	9.19498	10.1362	10.529	14.2604	11.3342	11.8033	5.62423	5.19426	5.54037	6.0972	6.05512	8.33992	PSR90229.1	Protein NRT1/ PTR FAMILY 7.1 like [Actinidia chinensis var. chinensis]
VaccDscaff11-snap-gene-330.64	0.996532	0.485615	0.385353	0	0.05595	0	0.165364	0.18284	0.161252	0.0546387	0.30277	0.0576687	0.11539	0.238479	0.0581493	PSR86701.1	Importin-13 B like [Actinidia chinensis var. chinensis]
VaccDscaff11-snap-gene-331.48	1.02243	1.2705	1.11381	0.402944	0.234209	0.306942	0.192284	0.255126	0.225003	0.3812	0.295728	0.241404	0.241514	0.207976	0.121708	XP_006424811.1	17.4 kDa class I heat shock protein [Citrus clementina]|XP_006488309.1 17.4 kDa class I heat shock protein-like [Citrus sinensis]|ESR38051.1 hypothetical protein CICLE_v10029467mg [Citrus clementina]|GAY38110.1 hypothetical protein CUMW_034220 [Citrus unshiu]
VaccDscaff11-snap-gene-332.28	9.14237	10.3373	11.0794	7.51735	7.50695	7.9147	4.45642	4.05374	4.53052	4.73069	4.23594	5.38983	5.5577	4.1364	6.16827	PSR90070.1	hypothetical protein CEY00_Acc30267 [Actinidia chinensis var. chinensis]
VaccDscaff11-snap-gene-336.34	0.190214	0.295457	0.223292	0.327967	0.363104	0.401511	0.447158	0.0988831	0.56685	1.95027	2.30877	2.29233	1.35731	1.7895	1.13213	XP_007016368.2	PREDICTED: abscisic acid 8&apos;-hydroxylase 2 [Theobroma cacao]
VaccDscaff11-snap-gene-336.35	0.0438612	1.1809	0.0823814	0.129644	0	0.0411483	0	0.0912051	0.0402181	0	0.0453086	0	0.129508	0.0446095	0.0870187	PSR86118.1	Laccase-2 like [Actinidia chinensis var. chinensis]
VaccDscaff11-snap-gene-338.51	5.65736	5.41895	5.91062	2.50828	2.83486	1.92395	3.98982	3.74975	5.44684	3.75714	5.6249	6.88742	4.1065	3.6681	2.87614	XP_020421144.1	methylsterol monooxygenase 2-2 isoform X1 [Prunus persica]
VaccDscaff11-snap-gene-344.28	1.97152	2.67513	1.02151	0.736791	1.36263	4.62393	1.18264	3.28673	0.93505	2.56635	0.877833	0.936327	0.401467	0.276573	0.910411	XP_028078718.1	probable LRR receptor-like serine/threonine-protein kinase At1g06840 isoform X2 [Camellia sinensis]
VaccDscaff11-snap-gene-345.43	0.74076	1.26342	0.409211	2.27538	1.95472	2.41186	0.901423	0.815473	0.799098	0.690455	0.45012	0.557275	0.214435	0.443176	0.259347	XP_028121142.1	uncharacterized protein LOC114318451 isoform X1 [Camellia sinensis]
VaccDscaff11-snap-gene-345.48	66.1891	57.888	56.7922	25.4915	25.8848	27.1971	50.2213	49.5871	56.404	57.7233	52.5948	58.7777	33.2374	33.1836	30.5099	XP_010272525.1	PREDICTED: uncharacterized protein LOC104608283 [Nelumbo nucifera]
VaccDscaff11-snap-gene-352.46	6.47849	7.14933	6.03963	2.88864	2.93376	3.28289	3.77963	2.40912	2.47155	1.80715	1.41661	1.72128	2.42021	2.59713	3.51816	OMO94983.1	Alcohol dehydrogenase superfamily, zinc-type [Corchorus olitorius]
VaccDscaff11-snap-gene-354.58	5.05477	6.00033	5.73115	5.70906	7.82524	6.07223	7.18765	9.35727	9.55247	16.3754	13.8181	14.0693	15.1072	17.4293	14.6758	XP_024172320.1	zinc finger MYM-type protein 1-like [Rosa chinensis]
VaccDscaff11-snap-gene-356.49	1.26231	1.48954	1.15788	0.318154	0.224153	0.385563	0.220833	0.21365	0.376847	0.0547248	0.242597	0.231038	0.866788	0.447852	0.407686	XP_028126132.1	probable LRR receptor-like serine/threonine-protein kinase At5g48740 isoform X2 [Camellia sinensis]
VaccDscaff11-snap-gene-357.64	15.7681	14.02	15.0406	2.60282	2.60026	2.40092	4.73536	4.72081	3.93632	4.30915	4.69038	4.54811	11.0505	9.15207	9.82718	XP_021637627.1	protein SULFUR DEFICIENCY-INDUCED 1-like [Hevea brasiliensis]
VaccDscaff11-snap-gene-359.46	98.4628	121.429	107.43	5.49416	5.9307	4.33464	2.84652	2.6504	6.57412	0.29701	0.65833	0.626962	4.86118	4.21312	4.7414	PSR89712.1	UV excision repair protein [Actinidia chinensis var. chinensis]
VaccDscaff11-snap-gene-362.59	0.284596	0.294705	0.267268	0.1402	0.135818	0	0	0	0	0.795807	0.587974	0.559958	0.280107	0.289451	0	ONK78926.1	uncharacterized protein A4U43_C01F1070 [Asparagus officinalis]
VaccDscaff11-snap-gene-362.63	2.18024	1.83437	2.22665	0.805534	0.650297	0.511346	1.6401	1.2184	1.27446	2.23539	2.08327	2.60065	0.885163	0.748384	1.21654	PHU22245.1	hypothetical protein BC332_07352 [Capsicum chinense]
VaccDscaff11-snap-gene-369.50	0	0	0	0.412538	0.159857	0.31425	0	0.0870669	0.0767866	1.01472	1.38409	0.823838	2.47264	3.57718	2.90746	PSS09439.1	1-aminocyclopropane-1-carboxylate oxidase [Actinidia chinensis var. chinensis]
VaccDscaff11-snap-gene-371.38	1.51676	0.942385	1.13953	1.71856	2.17154	1.84983	0.927061	0.946188	1.04309	1.69651	2.03686	3.20814	1.79141	2.39109	2.18166	PSS06329.1	GABA transporter like [Actinidia chinensis var. chinensis]
VaccDscaff11-snap-gene-372.36	1.88293	2.51424	2.79203	1.22051	1.89177	1.71998	2.00353	1.85465	1.81741	1.43176	2.04744	1.26742	1.07293	1.3607	1.13053	PPS09696.1	hypothetical protein GOBAR_AA10963 [Gossypium barbadense]
VaccDscaff11-snap-gene-374.34	1.28943	0.523268	1.34184	1.0129	2.51132	0.539451	1.17971	0.489147	0.575189	1.15314	1.42198	1.45708	0.463049	0.655716	0.846964	PSS14591.1	Protein transport protein Sec24-like [Actinidia chinensis var. chinensis]
VaccDscaff11-snap-gene-374.39	0.13296	0.0688416	0.24973	0.0654999	0	0	0	0	0	0.0619654	0.0686738	0.196205	0.196295	0.540915	0.19784	PSR86094.1	Chlorophyllase-2 like [Actinidia chinensis var. chinensis]
VaccDscaff11-snap-gene-375.29	1.68865	2.04718	1.43112	1.09564	1.17933	0.927336	1.47169	0.984898	1.88828	0.80618	0.808367	0.972442	0.729665	1.08912	1.10311	PSR86090.1	Type IV inositol polyphosphate 5-phosphatase [Actinidia chinensis var. chinensis]
VaccDscaff11-snap-gene-376.37	5.52781	4.84965	3.31663	19.516	5.5692	10.0117	6.20864	49.8895	20.0635	7.65707	13.5618	29.23	44.6585	47.3196	38.6127	XP_022143165.1	40S ribosomal protein S24-1 [Momordica charantia]
VaccDscaff11-snap-gene-385.29	0.653593	0.902413	1.07415	0.643957	0.467872	0.91975	0.563373	0.934369	1.13618	3.61717	3.64305	3.6972	3.8061	2.36815	3.25525	CBI32229.3	unnamed protein product, partial [Vitis vinifera]
VaccDscaff11-snap-gene-388.42	78.3625	79.5485	71.3931	70.4456	70.9349	71.9684	96.6474	83.6307	94.2928	140.974	118.482	135.237	138.65	147.117	139.794	XP_028100206.1	LOW QUALITY PROTEIN: E3 ubiquitin-protein ligase RFI2-like [Camellia sinensis]
VaccDscaff11-snap-gene-388.46	13.0457	13.3201	14.9644	7.64009	8.33008	6.93244	8.37826	7.84096	6.71997	16.1846	16.4918	17.8899	13.648	15.9281	12.5187	XP_028111743.1	uncharacterized protein LOC114310030 [Camellia sinensis]
VaccDscaff11-snap-gene-396.32	4.20255	4.17948	6.60385	2.54175	1.23115	2.10793	3.13011	4.06657	3.01412	1.9004	1.28947	2.21046	1.39241	2.20061	1.23827	PSR85931.1	Long chain acyl-CoA synthetase [Actinidia chinensis var. chinensis]
VaccDscaff11-snap-gene-40.22	5.30623	5.85307	5.74147	13.8656	14.8635	17.2067	8.78599	5.87669	5.28858	7.95642	8.57947	7.71675	4.65488	6.33533	8.00992	XP_028051802.1	LOW QUALITY PROTEIN: xanthine dehydrogenase 1-like [Camellia sinensis]
VaccDscaff11-snap-gene-400.48	0.477975	0.989907	2.15459	0.376742	0.364966	0.358729	1.43824	0.298171	0.701239	0.0891031	0	0.188089	0.282262	0.972259	0.568968	XP_028106378.1	cyclin-dependent kinase inhibitor 5-like isoform X1 [Camellia sinensis]
VaccDscaff11-snap-gene-43.18	0.0462556	0.478987	0.260636	0.546884	0.706387	0.824497	0.9134	1.05802	0.848273	1.68146	0.47782	0.591569	1.00157	0.470448	1.92715	PON59041.1	Splicing factor-like protein [Parasponia andersonii]
VaccDscaff11-snap-gene-89.28	0.58723	0.754031	1.01472	0.648	0.829521	1.14589	0.662623	0.512856	0.624607	0.810079	1.40733	1.64068	0.716681	0.382239	1.21164	XP_028069022.1	vacuolar sorting protein 3 isoform X3 [Camellia sinensis]
VaccDscaff1201-processed-gene-0.0	11.5467	11.5743	12.1739	38.0429	43.0843	40.2103	10.7997	11.5569	10.7288	8.58136	10.9099	8.33024	19.6077	13.4661	17.8684	PSS24289.1	FT-interacting protein [Actinidia chinensis var. chinensis]
VaccDscaff1209-processed-gene-0.3	0	0	0	0.231896	0	0	0.442641	0.244711	0	1.09691	0.486266	1.85239	3.01151	2.39382	1.40087	VaccDscaff1209-processed-gene-0.3	-
VaccDscaff120-augustus-gene-1.26	0.0633187	0.196704	0	0	0.241741	0	0.05954	0.131665	0.0580595	0.413131	0.654081	0.373749	0.747841	0.515192	0.565296	XP_028103222.1	uncharacterized protein LOC114302406 [Camellia sinensis]
VaccDscaff120-augustus-gene-2.37	6.57754	4.78232	4.79708	3.72287	3.20579	3.8731	5.65863	4.21961	4.8763	10.1746	8.67394	10.1881	12.3278	17.0091	14.4378	XP_028108914.1	protein PYRICULARIA ORYZAE RESISTANCE 21-like isoform X1 [Camellia sinensis]
VaccDscaff120-processed-gene-0.9	0.619303	0.855069	0.969328	2.03391	0.985167	0.871496	3.49407	2.36093	3.97505	4.32935	4.26493	2.1324	1.11748	1.88961	1.22867	PSS10431.1	Serine acetyltransferase [Actinidia chinensis var. chinensis]
VaccDscaff120-processed-gene-1.2	0.847319	0.292472	0.530487	29.7755	22.1054	32.0614	17.5286	18.2065	20.9774	53.7049	50.7662	63.0738	50.3153	60.3243	60.2374	XP_028071500.1	uncharacterized protein LOC114273876 [Camellia sinensis]
VaccDscaff120-processed-gene-2.30	1.56051	1.02833	1.73195	0.559092	0.677021	1.06472	1.06719	0.294994	0.91057	3.04131	2.93092	4.32647	4.6077	7.50282	2.81453	KVI01094.1	RNA polymerase Rpb1, domain 5, partial [Cynara cardunculus var. scolymus]
VaccDscaff1210-processed-gene-0.0	16.9295	18.4941	14.501	7.88169	9.58856	7.8539	10.846	17.0213	15.0116	10.2309	11.5306	12.2624	15.3807	19.8673	11.6264	PSS24273.1	E3 ubiquitin-protein like [Actinidia chinensis var. chinensis]
VaccDscaff121-augustus-gene-0.25	0.966412	1.05634	1.00841	0.899266	0.56369	0.453318	3.4835	3.9633	3.64303	1.40122	1.16469	1.32047	0.581271	0.819084	0.958659	XP_010028970.1	PREDICTED: glycerophosphodiester phosphodiesterase GDPD1, chloroplastic [Eucalyptus grandis]|KCW55799.1 hypothetical protein EUGRSUZ_I01620 [Eucalyptus grandis]
VaccDscaff121-augustus-gene-1.33	1.64032	1.39526	0.880254	2.30876	2.18068	2.14341	5.89428	4.08087	5.7477	5.56965	5.20436	4.72586	1.90274	3.15786	3.25431	PSS30304.1	GEM-like protein [Actinidia chinensis var. chinensis]
VaccDscaff121-snap-gene-1.39	3.11925	2.72385	2.68887	9.72435	6.6876	6.85719	5.73488	5.73591	4.54639	7.00819	8.41615	8.24414	6.20885	3.69332	6.90428	PSS30306.1	Acyltransferase-like protein [Actinidia chinensis var. chinensis]
VaccDscaff1220-processed-gene-0.3	1.81568	0.731181	1.13676	0.298152	0.385111	0.378529	0.284555	0.734132	0.369972	3.19672	1.563	2.18317	2.87913	1.53888	1.90118	XP_018626297.1	PREDICTED: uncharacterized protein LOC104096113 [Nicotiana tomentosiformis]
VaccDscaff1224-augustus-gene-0.6	3.62922	4.78309	7.59112	15.2781	15.4303	15.1666	18.6144	14.9217	19.0591	18.759	17.8929	21.7467	26.7899	37.5826	29.6191	VaccDscaff1224-augustus-gene-0.6	-
VaccDscaff1224-augustus-gene-0.7	1.0796	0.931621	1.18284	4.96383	3.77825	4.38889	3.04551	5.05106	7.9194	9.39195	7.80655	6.54951	11.6883	17.5682	10.7093	VaccDscaff1224-augustus-gene-0.7	-
VaccDscaff1229-augustus-gene-0.2	0.0631471	0.0653902	0	0.435512	0.301357	0.47393	0.0593787	0.0656541	0.463217	3.35495	3.78339	2.60916	4.03983	3.46812	3.38259	AGX27514.1	PRXQ2 [Populus tomentosa]
VaccDscaff1236-augustus-gene-0.3	21.7657	19.4227	20.4018	84.5608	86.049	82.3352	55.3534	56.2317	59.609	14.2167	13.3711	14.2345	33.1886	31.7801	31.2417	PSS16065.1	Zinc finger protein like [Actinidia chinensis var. chinensis]
VaccDscaff123-augustus-gene-0.16	0.420981	0.305154	0.316279	0.456251	0.683076	0.671401	0.633373	0.919157	1.19664	1.02022	1.3481	0.993964	0.994419	1.07041	0.960487	PSS04601.1	Benzyl alcohol O-benzoyltransferase [Actinidia chinensis var. chinensis]
VaccDscaff123-augustus-gene-0.20	0.134495	2.50691	2.27351	0.397536	2.5674	0.504705	5.31169	0.839008	2.46648	0.250723	1.52827	0.529254	0.529496	0.683949	0.266832	PSS00506.1	Protein RTE1-like [Actinidia chinensis var. chinensis]
VaccDscaff123-augustus-gene-2.28	0.61081	0.9839	0.807318	0.378914	0.45344	0.57303	1.0849	0.870267	0.87123	0.379553	0.420644	0.333834	0.534379	0.253094	0.493704	PSS29916.1	Kinesin-like protein [Actinidia chinensis var. chinensis]
VaccDscaff123-snap-gene-2.38	3.26601	3.17706	3.13687	5.26559	3.61321	3.78358	3.76909	3.47285	3.67536	6.52662	7.20764	6.98592	7.13522	4.78129	6.55325	XP_028096110.1	zinc finger CCCH domain-containing protein 19-like [Camellia sinensis]
VaccDscaff123-snap-gene-3.59	1.29881	3.77866	4.76276	0.792171	0.826442	1.68266	1.10499	1.22177	1.13422	2.7671	1.15	1.88619	2.55665	1.13226	1.41109	RVW51754.1	hypothetical protein CK203_066727 [Vitis vinifera]
VaccDscaff1240-augustus-gene-0.5	3.79139	3.16267	1.87918	6.32959	6.23227	7.90419	6.73415	7.55534	8.20836	4.4174	3.26375	3.31546	3.62794	5.03433	4.59675	XP_002274178.1	PREDICTED: glycine-rich RNA-binding protein 6, mitochondrial isoform X1 [Vitis vinifera]|CBI32608.3 unnamed protein product, partial [Vitis vinifera]
VaccDscaff1241-snap-gene-0.4	4.92869	5.10377	1.15715	10.7526	2.18411	2.14678	1.57244	5.39889	1.61404	2.13292	2.54567	1.03902	1.29936	0.716112	1.3969	PSS05847.1	Troponin C, slow skeletal and cardiac muscles like [Actinidia chinensis var. chinensis]
VaccDscaff1248-augustus-gene-0.5	19.3135	19.3746	18.6235	11.7231	9.87536	8.8977	20.0257	19.5424	21.188	21.5381	20.6634	23.3262	14.087	16.7492	13.7702	PSS10105.1	Cyclin-U4-1 like [Actinidia chinensis var. chinensis]
VaccDscaff1249-augustus-gene-0.3	2.60651	2.23373	2.3634	2.62711	1.37258	1.54587	1.49311	1.77551	2.08783	0.614356	0.959403	1.09053	1.00257	0.700833	0.56467	RVW17914.1	Leucine-rich repeat receptor-like serine/threonine-protein kinase BAM1 [Vitis vinifera]
VaccDscaff124-augustus-gene-0.28	2.92244	3.56666	4.41082	0.411337	0.19924	0.195834	1.86474	1.73627	1.91408	16.5385	12.1833	16.2234	6.8827	6.36922	5.07325	VaccDscaff124-augustus-gene-0.28	-
VaccDscaff124-augustus-gene-1.36	36.7025	27.0045	30.9693	2.78687	1.90959	1.81223	6.22777	6.24039	14.8027	115.362	110.605	113.412	37.278	50.4499	41.4039	VaccDscaff124-augustus-gene-1.36	-
VaccDscaff124-augustus-gene-2.25	3.28354	1.59767	3.34369	5.49582	4.79541	3.41447	2.60399	3.08485	3.01081	2.83931	0.85819	1.98487	2.80345	2.53485	2.55082	PSR84614.1	Poly(A) polymerase [Actinidia chinensis var. chinensis]
VaccDscaff124-augustus-gene-3.47	1.15945	0.968258	0.878113	3.05857	2.71308	3.40357	1.09026	1.1666	0.685903	1.60364	1.35226	1.25103	2.20871	2.51063	2.96813	RVW29201.1	E3 ubiquitin-protein ligase ORTHRUS 2 [Vitis vinifera]
VaccDscaff124-snap-gene-1.41	6.7962	4.16512	3.25633	0.819919	0.397145	0.650596	0.391263	0.432614	0.763067	2.32702	2.72222	2.18317	2.5937	2.53916	2.20137	VaccDscaff124-snap-gene-1.41	-
VaccDscaff1250-snap-gene-0.5	1.18356	1.40944	1.72282	2.1573	3.61491	6.93969	1.16857	3.50705	1.3023	9.48736	1.71166	1.80475	1.22313	1.50469	6.22253	EOY11034.1	RNA-binding KH domain-containing protein [Theobroma cacao]
VaccDscaff1259-processed-gene-0.0	44.9205	36.4752	42.3713	24.3713	23.9872	21.3495	23.0737	21.6031	26.3104	65.6639	62.7562	60.7394	61.5463	69.6373	54.1788	PSR99650.1	BZIP transcription factor [Actinidia chinensis var. chinensis]
VaccDscaff1260-augustus-gene-0.2	0.251566	0.0651255	0.177187	0.0619642	0.300137	0.118003	0.35483	0.326941	0.403674	0.0586205	0.0649668	0	0	0	0	PSS24196.1	Gibberellin 20 oxidase [Actinidia chinensis var. chinensis]
VaccDscaff1266-snap-gene-0.10	2.22674	1.31762	2.98738	0.313416	1.21448	0.29843	2.39298	1.32294	1.16674	0	0.328603	0	1.87853	0.647067	1.26222	VaccDscaff1266-snap-gene-0.10	-
VaccDscaff1269-augustus-gene-0.3	4.48081	5.39183	6.79904	11.7931	10.5137	10.7622	6.86631	8.62724	6.27709	12.4522	13.9075	15.3264	11.8012	6.41393	11.0504	XP_028088748.1	ABC transporter C family member 3-like [Camellia sinensis]
VaccDscaff126-augustus-gene-1.28	130.927	143.055	155.684	56.3889	54.8833	60.0467	93.8851	114.58	81.8443	136.543	150.352	155.631	104.184	85.4435	109.854	PSS21706.1	Fructose-bisphosphate aldolase [Actinidia chinensis var. chinensis]
VaccDscaff126-augustus-gene-1.36	15.2213	16.4975	17.1058	10.6978	10.1697	10.8527	12.6431	13.2408	11.91	21.2814	24.424	19.1173	17.4781	17.4419	16.6594	PSS21698.1	GATA transcription factor [Actinidia chinensis var. chinensis]
VaccDscaff126-augustus-gene-2.27	2.31689	1.9879	2.61099	2.80449	2.65365	2.85671	2.36536	3.16594	3.76331	5.92333	5.40211	5.40521	6.05921	6.39599	4.72793	PSS21682.1	Imidazole glycerol phosphate synthase subunit HisF like [Actinidia chinensis var. chinensis]
VaccDscaff126-processed-gene-0.2	5.41638	4.57677	6.18531	8.66651	9.26414	9.26841	11.5716	11.4881	11.9991	27.4238	29.1841	28.1772	15.737	15.9094	18.096	PSS29481.1	Arginine decarboxylase [Actinidia chinensis var. chinensis]
VaccDscaff126-snap-gene-1.40	0.683504	2.6381	1.51719	3.12225	1.77921	1.69051	5.55072	4.00542	4.10225	2.49043	1.66887	2.68967	1.8347	2.65427	1.60259	EXB44957.1	putative CDP-alcohol phosphatidyltransferase class-I family protein 3 [Morus notabilis]
VaccDscaff126-snap-gene-3.69	1.39617	1.27052	1.19197	0.792005	0.323052	0.158765	0.636535	0.659819	0.349147	1.26192	0.655566	0.541086	0.374769	0.430301	0.671501	AYP70306.1	beta-galactosidase 5 [Actinidia deliciosa]
VaccDscaff126-snap-gene-3.73	5.8732	5.15633	5.2758	2.64171	6.94624	8.02532	3.72182	3.05318	3.04391	7.02145	10.0237	9.16932	7.66554	5.45398	6.586	VaccDscaff126-snap-gene-3.73	-
VaccDscaff1278-augustus-gene-0.4	0.640077	0.560843	0.87854	0	0	0	0	0	0.0902943	0	0	0	0	0	0.0488417	PSS05843.1	Basic leucine zipper like [Actinidia chinensis var. chinensis]
VaccDscaff1278-snap-gene-0.5	6.79916	7.77408	7.71543	4.32638	4.73195	4.51818	4.16237	3.82909	3.89651	5.14916	4.13363	4.70311	4.70526	4.28596	5.37461	PSS05846.1	Calcium-dependent protein kinase [Actinidia chinensis var. chinensis]
VaccDscaff127-augustus-gene-2.36	0.693297	0.852535	0.895242	0.896536	0.496293	0.89432	0.529688	0.495565	0.516516	2.26175	2.01424	1.87564	2.13238	1.71874	3.43867	XP_028060759.1	vetispiradiene synthase 2-like [Camellia sinensis]
VaccDscaff127-processed-gene-3.7	0.413556	0.535307	0.873846	0.560255	0.592084	0.921443	0.194438	0.376227	0.284404	0.86731	0.907805	0.610271	1.37374	1.52472	1.58967	XP_028058720.1	cytochrome P450 CYP82D47-like [Camellia sinensis]
VaccDscaff127-snap-gene-1.41	0	0.0803295	0.0364254	0.496796	0.59233	1.16441	0.583557	0.403269	0.106696	2.24148	2.28381	1.10658	2.55774	3.35314	3.46282	PSS14615.1	Ent-copalyl diphosphate synthase [Actinidia chinensis var. chinensis]
VaccDscaff127-snap-gene-2.38	0	0.0462906	0	0.220218	0.256002	0.251626	0.08407	0.0464774	0.532866	0.54167	0.600312	1.05546	1.8919	1.36396	1.1086	AVZ45267.1	ent-copalyl diphosphate synthase [Camellia sinensis]
VaccDscaff127-snap-gene-2.42	0	0	0	0.161107	0	0.42186	0	0.0425024	0.18742	0.876376	0.717883	0.723894	0.241408	0.789961	0.527169	PPS13374.1	hypothetical protein GOBAR_AA07199 [Gossypium barbadense]
VaccDscaff1281-snap-gene-0.13	17.91	21.3849	14.4168	10.9837	9.59379	9.42981	13.2324	13.1107	15.5845	7.15446	8.30657	6.65225	8.99364	9.10778	6.34511	RYQ96846.1	hypothetical protein Ahy_B08g092741 [Arachis hypogaea]
VaccDscaff1283-augustus-gene-0.5	14.4384	5.20625	29.2978	3.42937	3.44522	5.07951	5.93984	8.57807	5.55572	4.92655	6.25891	6.08751	43.6471	3.27785	2.68548	PSS10062.1	Calcium-binding protein [Actinidia chinensis var. chinensis]
VaccDscaff1286-processed-gene-0.3	0	0	0.198032	0	0	0	0	0	0.128904	0.458619	0.36305	0.0691502	0.622637	0.857876	0.488086	PSS02692.1	Scopoletin glucosyltransferase [Actinidia chinensis var. chinensis]
VaccDscaff1287-processed-gene-0.0	1.29452	0.935232	0.989522	1.39407	1.66657	1.41215	1.35881	1.78411	2.07034	5.86466	5.81541	4.7979	3.8223	2.75568	2.50853	PSS26734.1	Myosin-binding protein 4 [Actinidia chinensis var. chinensis]
VaccDscaff1297-snap-gene-0.4	1.22437	2.37724	2.29965	3.31737	3.21368	2.72802	2.44652	7.1605	2.38568	5.1355	41.2632	6.47423	3.91644	4.20275	8.95728	GAV83252.1	Alpha-amylase domain-containing protein/CBM_48 domain-containing protein [Cephalotus follicularis]
VaccDscaff12-augustus-gene-10.30	0.600355	0.932521	1.19808	17.5972	18.2649	17.3895	7.47999	7.88039	8.25735	47.2849	46.2023	45.1822	59.975	66.7078	63.9459	AUN87460.1	chitinase [Camellia fraterna]
VaccDscaff12-augustus-gene-10.32	2.58591	4.42413	1.4782	3.87706	5.15091	3.26977	7.9291	6.77987	5.05152	3.87744	2.43896	3.87124	1.99184	3.43047	2.23058	VaccDscaff12-augustus-gene-10.32	-
VaccDscaff12-augustus-gene-10.36	4.23068	4.51576	3.91197	11.6712	11.8656	11.1132	10.7718	10.6921	11.1007	17.2295	17.145	18.249	11.7231	13.5706	15.3665	PSS31182.1	12-oxophytodienoate reductase 2, N-terminally processed like [Actinidia chinensis var. chinensis]
VaccDscaff12-augustus-gene-100.19	2.61935	1.43154	1.91323	2.15061	0.9028	1.5017	2.18936	2.26945	4.13641	5.4933	4.43448	4.65266	3.86705	5.03207	3.82532	PSS31458.1	Isoaspartyl peptidase/L-asparaginase 2 subunit beta like [Actinidia chinensis var. chinensis]
VaccDscaff12-augustus-gene-102.10	0.391618	0.608294	0.735549	0.91638	0.654122	1.19403	1.97933	0.610749	0.628408	1.1407	0.859649	0.722373	3.32443	0.846387	1.45679	ABI31652.1	26S proteasome regulatory particle non-ATPase subunit 12 [Camellia sinensis]
VaccDscaff12-augustus-gene-102.11	0.485949	0.603854	0.547635	0.255352	0.154606	0.273535	0.700656	0.303145	0.148529	0.634128	1.03744	0.478067	0.542057	0.49424	0.578461	XP_028124087.1	putative receptor protein kinase ZmPK1 [Camellia sinensis]
VaccDscaff12-augustus-gene-103.25	0.711489	0.561343	0.731805	0.433952	0.355713	0.254279	0.860182	0.704511	0.34173	1.10529	0.664971	0.933264	1.3005	1.24051	0.941042	XP_028116455.1	putative receptor protein kinase ZmPK1 [Camellia sinensis]
VaccDscaff12-augustus-gene-104.29	1.41806	2.40289	1.99758	1.01611	0.922828	0.786114	1.7274	1.30682	1.24117	1.9526	1.6646	2.09258	0.951609	1.24558	1.2788	XP_028109787.1	putative receptor protein kinase ZmPK1 [Camellia sinensis]
VaccDscaff12-augustus-gene-107.49	1.57441	2.1069	1.54679	1.36028	1.71078	1.31796	1.50323	1.73765	1.62132	2.86725	3.52796	2.78797	2.19325	2.41423	2.83523	PSS31465.1	Receptor-like protein kinase [Actinidia chinensis var. chinensis]
VaccDscaff12-augustus-gene-109.24	30.8348	32.6558	30.0711	34.098	34.0098	35.0974	45.1141	44.8377	46.7108	73.2086	68.4378	67.7755	35.8664	40.9555	36.0418	XP_028091476.1	iridoid synthase CYC2-like [Camellia sinensis]
VaccDscaff12-augustus-gene-117.18	2.94118	3.78082	2.85735	0.949286	1.01642	1.56993	1.33515	2.31983	1.25545	0.472663	0.419067	0.648537	1.09803	1.13466	1.30788	PSR99932.1	Hyphally regulated cell wall protein [Actinidia chinensis var. chinensis]
VaccDscaff12-augustus-gene-119.20	1.83114	1.94359	1.37572	0.947175	1.09234	0.987781	0.947026	1.71346	1.51114	0.682715	0.709337	0.630503	0.720905	1.25711	0.999048	AZL19376.1	transcription factor bHLH4 [Diospyros kaki]
VaccDscaff12-augustus-gene-12.31	2.28682	10.2615	7.02845	4.16482	6.41574	4.68081	3.90972	7.13282	4.63854	3.48794	2.93495	1.70433	3.47843	1.48008	3.84952	XP_024006701.1	glyceraldehyde-3-phosphate dehydrogenase GAPB, chloroplastic isoform X1 [Eutrema salsugineum]
VaccDscaff12-augustus-gene-120.20	0.773486	0.533975	0.686037	0.423379	0.287102	0.322508	0.444478	0.670162	0.591034	1.12149	1.46485	0.887763	0.803581	1.00521	1.02304	RVW56285.1	Squalene monooxygenase [Vitis vinifera]|RVX22399.1 Squalene monooxygenase [Vitis vinifera]
VaccDscaff12-augustus-gene-120.24	3.86255	3.47805	4.10052	5.62568	7.21302	4.25384	5.52703	4.71432	3.07977	7.82663	10.7557	8.59107	5.12394	5.80728	6.33041	XP_011008402.1	PREDICTED: dnaJ homolog subfamily C member 3 homolog isoform X3 [Populus euphratica]|XP_011014702.1 PREDICTED: dnaJ homolog subfamily C member 3 homolog isoform X3 [Populus euphratica]
VaccDscaff12-augustus-gene-124.23	0.842638	1.16343	1.16502	0.784091	0.826605	0.834436	0.814362	0.754412	0.579486	0.52361	0.48358	0.460538	0.737198	0.76179	0.719783	PSS31519.1	Anti-sigma-I factor RsgI6 like [Actinidia chinensis var. chinensis]
VaccDscaff12-augustus-gene-125.28	7.3848	8.45818	8.12606	2.05784	2.02911	2.23936	2.8057	2.9471	3.28311	5.63179	5.43241	5.98079	4.73543	4.43819	4.58772	XP_018828236.1	PREDICTED: uncharacterized protein LOC108996672 [Juglans regia]
VaccDscaff12-augustus-gene-126.29	0.320706	1.82654	0.978833	1.18491	0.765252	2.36934	0.942397	1.37543	2.68337	0.336292	0.414111	0.670445	2.80137	0.693127	2.10763	XP_028086501.1	xylulose kinase 2-like [Camellia sinensis]
VaccDscaff12-augustus-gene-128.45	2.70612	2.15558	1.51504	1.43566	0.894076	1.22055	0.734028	0.919817	0.811212	1.94027	1.93529	1.74069	2.0488	1.69372	1.44545	GAV58520.1	MatE domain-containing protein [Cephalotus follicularis]
VaccDscaff12-augustus-gene-129.12	5.19669	3.33292	4.408	8.09301	9.95206	9.49889	5.83235	6.4836	6.27142	16.2189	16.8664	17.58	11.1534	12.2756	12.9041	KHG26562.1	Phosphoenolpyruvate carboxykinase [ATP] -like protein [Gossypium arboreum]
VaccDscaff12-augustus-gene-131.19	3.59109	2.32416	2.6443	5.42783	5.18028	3.25412	2.60933	2.37597	2.76896	4.83065	7.20841	3.37225	3.89593	3.73537	2.59075	XP_020984557.1	CBL-interacting serine/threonine-protein kinase 8 isoform X1 [Arachis duranensis]
VaccDscaff12-augustus-gene-134.24	18.7953	20.3762	19.2039	6.89682	6.41821	6.56706	10.314	6.81948	10.9167	9.86405	11.4444	10.3026	15.4067	19.2281	16.7856	AYQ58371.1	ECERIFERUM2-like protein [Camellia sinensis]
VaccDscaff12-augustus-gene-135.43	0.254659	1.31852	1.83351	0.0836347	0.243062	0.159272	0.478923	0.970819	0.934028	0.237365	0.175375	0.167019	0.417737	0.259004	0.252616	PSR99823.1	DNA (cytosine-5)-methyltransferase [Actinidia chinensis var. chinensis]
VaccDscaff12-augustus-gene-149.23	4.60853	4.48005	4.59291	11.2124	10.5927	10.3234	4.7757	5.67156	5.34686	6.57484	7.09232	8.51239	9.81223	11.2874	12.2219	XP_028052113.1	protein DETOXIFICATION 27-like [Camellia sinensis]
VaccDscaff12-augustus-gene-149.25	4.88217	4.596	5.18036	9.3705	12.2245	12.432	6.85642	5.6693	6.91848	8.09656	5.96024	7.85942	12.5434	14.1871	12.4534	XP_028052113.1	protein DETOXIFICATION 27-like [Camellia sinensis]
VaccDscaff12-augustus-gene-150.21	1.97129	1.91373	2.08268	4.00584	3.11627	4.16106	3.35974	3.45862	3.6716	1.83742	0.954535	1.09086	2.18273	1.629	2.07769	AOY34405.1	transcription factor BHLH034, partial [Vaccinium corymbosum]
VaccDscaff12-augustus-gene-151.27	0	0	0.247261	0.345879	0.335068	0.494012	0.165053	0.364992	0.241422	1.47247	1.45056	1.03608	0.950175	1.87448	1.30589	VaccDscaff12-augustus-gene-151.27	-
VaccDscaff12-augustus-gene-152.19	3.42666	3.4301	2.35988	1.01284	0.981183	0.321471	1.28887	1.54384	1.98996	1.49051	0	0.449476	0.562102	1.51022	0.566528	XP_006433913.1	blue copper protein [Citrus clementina]|ESR47153.1 hypothetical protein CICLE_v10002591mg [Citrus clementina]|KDO81064.1 hypothetical protein CISIN_1g029725mg [Citrus sinensis]|GAY41552.1 hypothetical protein CUMW_060380 [Citrus unshiu]
VaccDscaff12-augustus-gene-152.21	1.91826	2.64854	2.47261	2.81644	2.83611	2.92878	3.50147	3.01119	3.62134	1.29717	1.43761	1.48012	1.40675	1.26241	1.75363	PSS26430.1	Cobyrinate a,c-diamide synthase [Actinidia chinensis var. chinensis]
VaccDscaff12-augustus-gene-156.29	0.987604	0.767014	1.4685	1.2163	1.41394	1.27396	0.812584	0.513406	0.67918	1.76436	1.65781	1.61931	1.78205	1.42298	1.75526	PSS11975.1	Bromodomain-containing protein [Actinidia chinensis var. chinensis]
VaccDscaff12-augustus-gene-160.22	1.35017	1.26283	1.18616	0.600763	0.706696	0.694618	0.778138	0.543395	0.998406	1.94861	1.39472	2.09952	1.07167	1.24031	0.907292	XP_028109569.1	uncharacterized protein LOC114308222 isoform X1 [Camellia sinensis]
VaccDscaff12-augustus-gene-163.27	6.03758	6.69862	5.1131	3.34606	2.00663	2.32634	3.85244	3.69911	8.45244	2.76354	3.89801	2.33343	4.88122	1.37067	1.33686	EOX94046.1	Uncharacterized protein TCM_003129 [Theobroma cacao]
VaccDscaff12-augustus-gene-166.27	6.78603	15.7577	7.00049	1.16498	2.45341	0.819902	3.19053	2.03111	1.93271	11.0691	16.8876	16.437	3.23831	3.92148	3.05981	PSS18960.1	hypothetical protein CEY00_Acc10900 [Actinidia chinensis var. chinensis]
VaccDscaff12-augustus-gene-18.41	1.65453	1.10141	1.33182	0.698629	0.263197	0.628268	1.11128	1.14681	1.0114	0.844521	1.2208	1.24014	0.852989	1.12184	0.976937	XP_028107233.1	galactan beta-1,4-galactosyltransferase GALS1 [Camellia sinensis]
VaccDscaff12-augustus-gene-199.23	1.33341	0.506283	1.87833	2.71508	0.636342	0.875652	0.167178	3.04996	3.05664	0.787141	0.64279	0.393533	0.524951	0.180821	0.0881806	XP_028101548.1	laccase-14-like [Camellia sinensis]
VaccDscaff12-augustus-gene-2.25	21.4973	21.742	22.5885	39.1022	40.941	39.5361	21.4867	22.7676	22.1929	47.5013	45.0345	48.0157	41.8726	38.6316	39.1701	PSR99554.1	Nucleoredoxin like [Actinidia chinensis var. chinensis]
VaccDscaff12-augustus-gene-208.25	21.2977	20.1217	17.4236	10.4919	9.7448	9.37226	17.446	17.6918	16.4082	8.90244	8.16515	9.07212	10.2648	11.6121	8.92992	PSR99996.1	hypothetical protein CEY00_Acc23964 [Actinidia chinensis var. chinensis]
VaccDscaff12-augustus-gene-213.32	2.86217	3.05944	3.64168	1.6374	1.85059	3.33476	1.91	2.30384	1.94716	0.903609	0.858372	0.999133	1.99918	2.67624	2.38127	XP_028117916.1	TPR repeat-containing thioredoxin TTL1-like [Camellia sinensis]
VaccDscaff12-augustus-gene-214.28	10.2434	9.39954	7.3815	6.19534	7.59892	8.6108	6.58037	7.6976	5.67277	5.10477	12.2577	5.9865	12.0284	16.3494	18.9643	PSS31644.1	Methyltransferase type 11 protein [Actinidia chinensis var. chinensis]
VaccDscaff12-augustus-gene-216.25	4.85357	4.25931	3.94002	1.37787	1.3348	2.08374	1.7018	2.13825	1.81035	0.536742	1.1897	1.53766	2.1861	3.0957	2.44812	PSR99980.1	Protein FAM26E like [Actinidia chinensis var. chinensis]
VaccDscaff12-augustus-gene-223.45	84.0072	78.3134	74.6695	31.0131	31.4093	35.8581	34.5959	32.3018	29.9872	26.2913	27.6596	23.9287	32.1878	46.5661	36.2936	XP_027330736.1	photosystem I reaction center subunit N, chloroplastic isoform X1 [Abrus precatorius]
VaccDscaff12-augustus-gene-228.10	0.0913775	0.189247	0.171628	0.180061	0.784946	0.257177	0.77332	0.570032	0.251363	0.340688	0.283179	0.179791	0	0	0	PSR99951.1	Lipase [Actinidia chinensis var. chinensis]
VaccDscaff12-augustus-gene-233.18	2.27846	1.86557	2.48807	0.730888	0.606894	0.745652	1.39511	1.48746	1.50618	1.53106	1.91576	1.87661	1.35595	1.99399	1.57687	PSR99879.1	Monoacylglycerol lipase [Actinidia chinensis var. chinensis]
VaccDscaff12-augustus-gene-234.13	1.55775	1.46372	1.51708	0.62528	0.991204	0.541257	1.22065	1.34966	1.87803	1.69395	1.48995	1.47572	0.65302	0.762822	0.944318	PSR99876.1	Protein phosphatase 1 regulatory subunit pprA like [Actinidia chinensis var. chinensis]
VaccDscaff12-augustus-gene-244.21	3.08298	1.53924	1.34423	2.92904	4.57151	5.42304	2.899	2.97642	4.49277	1.48812	2.33167	2.22057	2.38414	0.951872	1.96602	PSS34804.1	Methenyltetrahydrofolate cyclohydrolase [Actinidia chinensis var. chinensis]
VaccDscaff12-augustus-gene-248.27	0.614539	1.06061	1.19272	1.33205	1.29042	3.65134	2.00327	2.0446	2.02858	2.21485	3.00481	1.93463	1.81454	1.08337	1.62562	PSS26429.1	Protein NUCLEAR FUSION DEFECTIVE like [Actinidia chinensis var. chinensis]
VaccDscaff12-augustus-gene-264.21	1.56725	1.62292	2.42418	3.26994	4.22365	4.15146	1.47372	2.01287	2.36694	7.81966	10.9518	9.97651	6.6238	8.62628	9.69385	XP_028086668.1	probable NAD(P)H-dependent oxidoreductase 1 isoform X2 [Camellia sinensis]
VaccDscaff12-augustus-gene-271.25	0.806702	1.02813	0.349655	2.20101	2.01375	1.63004	2.21733	2.25812	2.90189	1.27248	1.66664	1.83142	1.46581	1.26225	0.738674	XP_024996912.1	GATA transcription factor 4-like [Cynara cardunculus var. scolymus]|KVH91212.1 Transcription factor, GATA, plant [Cynara cardunculus var. scolymus]
VaccDscaff12-augustus-gene-28.31	1.16555	1.04602	1.0581	0.497625	0.519153	0.291588	0.730662	1.17143	1.03311	1.0864	0.882941	0.917314	0.535345	0.553203	0.693719	XP_028107233.1	galactan beta-1,4-galactosyltransferase GALS1 [Camellia sinensis]
VaccDscaff12-augustus-gene-28.33	1.67291	1.54673	1.40273	2.7667	2.33807	8.63191	1.5169	2.73323	1.26004	1.50362	1.54296	2.88011	2.35218	1.45839	1.30389	PSR99460.1	Chlorophyll a-b binding protein like [Actinidia chinensis var. chinensis]
VaccDscaff12-augustus-gene-283.27	2.72591	2.17134	1.87073	0.826375	0.600409	0.983578	0.295758	1.85308	1.05748	1.2704	1.29963	1.44399	0.825513	0.853051	0.936014	VaccDscaff12-augustus-gene-283.27	-
VaccDscaff12-augustus-gene-286.31	1.16931	1.01555	1.13354	0.668942	0.432022	0.424638	0.638435	0.627473	0.795492	0.457055	0.311714	0.222646	0.371247	0.652173	0.336753	PIN16219.1	hypothetical protein CDL12_11131 [Handroanthus impetiginosus]
VaccDscaff12-augustus-gene-29.28	1.12245	1.50672	1.21028	0.409594	0.476149	0.42901	0.195457	0.259337	0.114358	3.75867	3.04903	2.49477	4.99183	4.22816	3.75273	PSR99475.1	Protein PIN-LIKES like [Actinidia chinensis var. chinensis]
VaccDscaff12-augustus-gene-290.21	1.85372	2.26509	2.40238	0.511389	0.636949	0.765188	0.522929	0.886565	0.509926	1.00214	1.18723	1.05772	0.875753	0.904967	1.25042	XP_028066015.1	O-glucosyltransferase rumi homolog [Camellia sinensis]
VaccDscaff12-augustus-gene-290.22	5.23956	2.21612	6.99965	0.727085	0.986103	0.692321	0.763319	0.84399	0.676671	1.03178	0.914781	1.01639	1.30739	2.47684	1.75691	XP_028066015.1	O-glucosyltransferase rumi homolog [Camellia sinensis]
VaccDscaff12-augustus-gene-290.24	25.0977	22.4305	18.5818	12.1073	9.84033	7.81587	16.1576	16.2411	22.7266	76.2952	73.367	68.6418	44.5863	60.0547	37.0862	TEY39524.1	aquaporin PIP [Salvia splendens]
VaccDscaff12-augustus-gene-290.25	1.68888	1.74887	1.73475	0.571993	0.25187	0.544644	1.14144	1.48157	1.20985	1.32822	1.03586	1.92109	0.675287	0.912525	0.575895	PSS11701.1	Glycerol-3-phosphate acyltransferase [Actinidia chinensis var. chinensis]
VaccDscaff12-augustus-gene-296.27	0.629764	1.02478	1.43631	2.48192	2.57608	0.844016	2.11494	4.02214	2.80479	6.96011	2.23044	3.00924	1.32821	7.3201	1.51716	PSS04003.1	Heavy metal-associated isoprenylated plant protein, partial [Actinidia chinensis var. chinensis]
VaccDscaff12-augustus-gene-296.30	14.9514	13.235	11.097	28.5115	20.37	24.8859	11.6782	13.4138	11.2772	23.6014	16.5658	16.844	15.7837	17.4139	14.9511	XP_002277223.1	PREDICTED: late embryogenesis abundant protein Lea14-A [Vitis vinifera]|CAN73360.1 hypothetical protein VITISV_006164 [Vitis vinifera]|CBI40415.3 unnamed protein product, partial [Vitis vinifera]|RVX10096.1 Late embryogenesis abundant protein Lea14-A [Vitis vinifera]
VaccDscaff12-augustus-gene-297.25	0.463049	5.82247	0.434856	0.586571	0.757649	0.496466	0.311011	0.412656	0.121311	1.10984	0.546661	1.04123	1.17192	0.336392	0.590572	XP_028061604.1	reticulon-like protein B2 [Camellia sinensis]
VaccDscaff12-augustus-gene-298.26	1.96022	2.88107	2.0784	1.05911	1.26742	1.06779	1.9027	1.31486	1.39154	1.29665	1.17575	1.30635	0.871297	1.41486	1.00361	PSS26299.1	hypothetical protein CEY00_Acc07594 [Actinidia chinensis var. chinensis]
VaccDscaff12-augustus-gene-299.31	1.12011	1.83142	0.941186	1.56827	2.36328	2.26758	1.99566	2.26787	3.67585	4.56083	4.75009	4.00179	2.84315	2.81808	2.63161	XP_018827908.1	PREDICTED: common plant regulatory factor 1-like isoform X1 [Juglans regia]|XP_018827909.1 PREDICTED: common plant regulatory factor 1-like isoform X1 [Juglans regia]|XP_018827910.1 PREDICTED: common plant regulatory factor 1-like isoform X1 [Juglans regia]|XP_018827911.1 PREDICTED: common plant regulatory factor 1-like isoform X1 [Juglans regia]|XP_018827912.1 PREDICTED: common plant regulatory …
VaccDscaff12-augustus-gene-300.32	0.826195	1.28331	1.60028	0.966641	1.28143	0.484433	2.03934	2.0938	3.26703	1.01074	0.800117	0.965192	1.57551	0.840291	0.973235	RVX09976.1	Tubulin gamma-1 chain [Vitis vinifera]
VaccDscaff12-augustus-gene-303.26	0.610847	0.368985	0.669265	0.451381	0.194343	0.334288	0.335063	0.264624	0.0933517	1.04384	0.893923	0.651017	0.150303	0.465952	0.45446	XP_009779736.1	PREDICTED: inactive protein RESTRICTED TEV MOVEMENT 2-like [Nicotiana sylvestris]
VaccDscaff12-augustus-gene-304.18	0.255456	0.11337	0.342718	0.323601	0.55731	0.136946	0.308844	0.682967	0.76964	2.48313	2.18648	1.61558	2.7657	3.08066	2.67887	XP_028062390.1	beta-amyrin synthase-like [Camellia sinensis]
VaccDscaff12-augustus-gene-311.20	4.78742	3.56319	5.33893	8.69667	8.13925	4.91236	8.15937	3.88866	10.7001	3.34673	2.31816	2.35488	3.82843	7.15149	4.4522	RYR38020.1	hypothetical protein Ahy_A09g042961 [Arachis hypogaea]
VaccDscaff12-augustus-gene-316.25	0	0.180741	3.11437	0.171968	0.333186	0	5.25201	3.62942	0	0.325377	0	0.17171	0.171789	0.355039	0	XP_018850859.1	PREDICTED: bet1-like SNARE 1-1, partial [Juglans regia]
VaccDscaff12-augustus-gene-322.24	0.356198	0.2459	0.669021	0.935856	0.453302	0.556943	13.1744	1.35791	1.8508	1.88138	0.490602	0.584033	0.46744	1.32834	0.35334	XP_019150134.1	PREDICTED: prefoldin subunit 1 [Ipomoea nil]
VaccDscaff12-augustus-gene-323.22	0.728165	0.323156	0.48845	5.94441	5.80825	5.70898	5.03751	5.62398	7.34452	10.8594	8.32785	7.77755	13.5657	14.3886	12.3827	PSS36354.1	Beta-amyrin 28-oxidase [Actinidia chinensis var. chinensis]
VaccDscaff12-augustus-gene-327.32	3.13169	2.08474	1.75061	1.32236	0.92519	0.489665	2.24366	1.86058	3.00832	5.56003	5.46875	4.47463	3.44924	3.03345	2.95863	XP_028126056.1	uncharacterized protein LOC114322834 [Camellia sinensis]
VaccDscaff12-augustus-gene-327.35	0.279266	0.433779	0.196697	0.619085	0.333186	0.785978	1.7069	1.52436	1.47241	0.650753	0.216361	0.274736	0.75587	0.568062	0.623308	EOY20640.1	RHO-related protein from plants 10 isoform 1 [Theobroma cacao]
VaccDscaff12-augustus-gene-328.28	9.74694	13.2473	10.6791	4.20141	6.00823	5.14354	11.0747	9.71166	12.1027	9.08502	10.2783	9.98837	5.19632	10.7393	9.26588	VaccDscaff12-augustus-gene-328.28	-
VaccDscaff12-augustus-gene-334.33	2.11675	1.13132	1.53899	3.29649	5.21381	4.0357	4.55872	4.40157	5.63496	1.52748	1.34017	2.01524	2.68821	1.80562	1.9643	PSS01877.1	Heat stress transcription factor C-1 like [Actinidia chinensis var. chinensis]
VaccDscaff12-augustus-gene-336.20	7.85924	5.64373	6.1197	0.350203	0.640818	0.222305	0.259958	0.451678	0.32592	1.10435	1.71347	1.82609	1.36048	1.44603	1.17531	XP_028080770.1	probable sulfate transporter 3.5 [Camellia sinensis]
VaccDscaff12-augustus-gene-34.35	0.693452	0.638298	0.844188	1.0628	1.15215	1.01198	0.821124	1.06812	1.03621	1.26878	0.928582	1.21281	1.79476	1.51505	2.1401	PSR99499.1	Glutamate receptor 3.3 like [Actinidia chinensis var. chinensis]
VaccDscaff12-augustus-gene-341.25	0.734621	0.570537	0.776131	0.361895	0.233722	0.344592	0.575652	0.636489	0.645537	0.142653	0.252954	0.0903381	0.301265	0.404709	0.334	XP_028089706.1	potassium channel AKT1-like [Camellia sinensis]
VaccDscaff12-augustus-gene-344.39	1.93908	1.07091	0.97121	1.65576	0.925387	0.848933	1.1548	1.47845	1.71875	2.77134	1.80276	3.0522	2.6719	2.62955	1.85941	XP_028073625.1	deSI-like protein At4g17486 isoform X2 [Camellia sinensis]
VaccDscaff12-augustus-gene-345.40	3.40994	2.55022	3.73605	1.11989	0.361628	0.533171	1.24695	0.984811	1.21594	0.706305	0.195693	0.372737	1.30517	0.57802	0.563764	XP_028096227.1	zinc finger Ran-binding domain-containing protein 2 [Camellia sinensis]
VaccDscaff12-augustus-gene-346.43	2.28827	2.19617	1.20551	2.91439	2.61022	2.19909	2.36164	4.29401	2.86584	1.14447	1.32602	1.37265	1.53807	1.81644	1.16264	GAY50598.1	hypothetical protein CUMW_127900 [Citrus unshiu]
VaccDscaff12-augustus-gene-347.41	1.46529	1.1545	1.13676	1.25538	0.668876	0.747096	1.01841	1.19227	1.28517	0.534436	0.723915	0.501398	0.689738	0.356373	0.0947956	PSS13844.1	Protein NRT1/ PTR FAMILY 6.2 like, partial [Actinidia chinensis var. chinensis]
VaccDscaff12-augustus-gene-350.32	1.00123	0.801158	0.983006	0.582911	0.738442	0.981993	1.19824	1.46683	1.41883	0.466617	0.470121	0.492493	0.716681	0.879449	0.632033	XP_028071476.1	TBC domain-containing protein C1952.17c-like isoform X1 [Camellia sinensis]
VaccDscaff12-augustus-gene-351.26	2.02551	2.88401	3.20994	1.99565	2.26555	2.07837	3.30335	3.15889	3.36631	4.07091	4.44624	3.70509	4.82816	4.76391	3.70457	PSS36248.1	EIN3-binding F-box protein [Actinidia chinensis var. chinensis]
VaccDscaff12-augustus-gene-353.21	3.00446	3.52601	3.07234	4.34157	4.5245	4.13399	2.44848	2.01308	2.81613	26.8841	24.2771	22.3322	16.2311	21.8654	19.8028	KDP30272.1	hypothetical protein JCGZ_17054 [Jatropha curcas]
VaccDscaff12-augustus-gene-354.35	5.21851	18.7251	0.455887	9.56572	4.98087	0.79698	12.6671	8.95871	8.67989	0.452477	0.877559	1.31331	2.15004	1.11088	3.00968	ERN13032.1	hypothetical protein AMTR_s00040p00107140 [Amborella trichopoda]
VaccDscaff12-augustus-gene-356.29	8.66744	7.85341	7.7723	15.5967	16.1433	14.6533	10.6122	12.9541	11.8385	5.69446	6.12441	6.6616	9.68595	7.95827	7.97098	XP_028111996.1	potassium channel SKOR-like isoform X3 [Camellia sinensis]
VaccDscaff12-augustus-gene-36.32	2.54692	3.64211	2.79049	7.6476	7.2928	6.76992	6.84265	7.18752	6.89491	12.5481	11.5888	12.7667	7.57993	10.1765	9.5044	PSS31182.1	12-oxophytodienoate reductase 2, N-terminally processed like [Actinidia chinensis var. chinensis]
VaccDscaff12-augustus-gene-363.23	5.30941	7.00138	6.3885	9.23622	9.26425	9.65071	15.1337	14.7493	13.9587	6.99799	6.72723	9.26318	4.49082	3.50156	3.74438	BAS69428.1	phytoene synthase [Rhododendron kiusianum x Rhododendron indicum]
VaccDscaff12-augustus-gene-366.36	0.0860222	0.178156	0.0807848	3.1359	0.287367	0.161403	0.161777	0.134156	0.0788773	0.280632	0.311013	0.634701	0.169331	0.26247	0.170664	PSS00257.1	Beta-catenin-like protein [Actinidia chinensis var. chinensis]
VaccDscaff12-augustus-gene-367.26	4.09036	4.37843	5.43827	2.21879	3.15836	3.92359	2.76585	3.24929	1.76995	10.6238	14.3851	13.5189	9.27303	4.11341	7.79596	PHT27988.1	ATP-dependent zinc metalloprotease FTSH 6, chloroplastic [Capsicum baccatum]
VaccDscaff12-augustus-gene-37.30	1.21198	2.91491	2.75368	1.65635	2.08968	1.46712	3.86011	4.91844	3.083	2.44155	1.13081	2.19233	1.00047	1.39171	1.16347	PSR99510.1	Serine/threonine-protein kinase [Actinidia chinensis var. chinensis]
VaccDscaff12-augustus-gene-37.31	3.16828	3.99664	3.84095	6.52692	8.24727	7.61993	6.60843	5.92932	5.33487	10.0406	8.56887	9.06731	10.2621	11.1903	9.94288	XP_028082958.1	probable serine/threonine-protein kinase PIX13 [Camellia sinensis]
VaccDscaff12-augustus-gene-37.34	0	0	0.149624	1.17732	0.684312	0.747351	0.374542	0.496951	0.365229	3.26711	3.04478	2.35111	4.62596	3.56495	3.08191	AUN87460.1	chitinase [Camellia fraterna]
VaccDscaff12-augustus-gene-375.20	0.240096	0.149175	0.541145	2.27093	0.59582	0.495539	0.270921	0.748883	0.396276	0.134274	0.248018	0.330681	1.70142	0.195354	0.476339	XP_028109110.1	uncharacterized protein LOC114307860 isoform X2 [Camellia sinensis]
VaccDscaff12-augustus-gene-376.30	6.85981	6.16174	6.17373	2.96972	2.9265	3.3884	6.76808	6.53781	6.02795	7.65338	7.32775	7.43873	4.73125	5.8669	5.15513	PSS00371.1	Glutamate receptor 3.6 like [Actinidia chinensis var. chinensis]
VaccDscaff12-augustus-gene-377.19	7.41527	6.4456	7.31961	14.8252	13.1219	14.3702	9.26308	8.49751	7.69271	13.4198	11.0706	11.8211	14.1705	16.5699	14.7653	PSS29972.1	Serine/threonine-protein kinase [Actinidia chinensis var. chinensis]
VaccDscaff12-augustus-gene-379.21	0.980168	0.553629	0.669448	0.702339	0.722911	0.919542	1.5082	1.01908	1.02131	2.65776	2.89947	2.41067	1.92942	1.54065	1.59104	PON82728.1	Mitogen-activated protein kinase kinase kinase [Trema orientale]
VaccDscaff12-augustus-gene-38.26	0.222912	0.259684	0.497182	1.04322	0.957423	1.35931	1.10045	1.12984	0.740939	1.42845	0.690803	0.575652	0.795312	0.510109	0.663371	PSR99517.1	1,4-alpha-glucan-branching enzyme like [Actinidia chinensis var. chinensis]
VaccDscaff12-augustus-gene-381.27	6.47735	7.24166	6.72896	7.17252	8.15198	9.73349	5.6596	6.49612	5.62398	13.197	14.448	13.1957	14.2173	11.6599	15.9213	PSS29951.1	Isocitrate dehydrogenase [NAD] regulatory subunit 3 like [Actinidia chinensis var. chinensis]
VaccDscaff12-augustus-gene-382.41	0.258186	0.178238	0.161644	11.2775	12.1571	13.6449	12.2198	10.1111	10.022	114.952	126.418	122.681	31.1713	33.5241	34.1486	BAH28788.1	class II chitinase [Vaccinium corymbosum]
VaccDscaff12-augustus-gene-386.19	2.41394	2.91631	2.39291	2.37835	2.49602	2.57917	1.3241	1.95205	1.53711	1.93751	2.2858	2.77059	2.70586	3.5463	3.39232	KJB43262.1	hypothetical protein B456_007G190700 [Gossypium raimondii]
VaccDscaff12-augustus-gene-390.20	2.35573	3.20836	2.59705	0.958674	0.757631	0.528484	1.58913	1.91681	3.66272	1.14561	2.19541	2.31752	1.68853	1.56256	1.72723	XP_028084050.1	LOW QUALITY PROTEIN: alpha-mannosidase-like [Camellia sinensis]
VaccDscaff12-augustus-gene-390.22	3.98086	5.00168	3.28986	1.2028	1.1652	0.547745	3.34401	3.09038	3.21218	2.77052	1.75455	1.87981	1.61947	2.15935	1.84283	XP_011016697.1	PREDICTED: thaumatin-like protein 1b [Populus euphratica]
VaccDscaff12-augustus-gene-391.22	26.3017	25.7376	28.937	19.5403	19.6607	19.8038	24.1718	20.4431	19.5122	12.9322	13.8926	13.4818	18.8497	15.7559	17.2249	RVW42585.1	Ferredoxin--NADP reductase, leaf isozyme, chloroplastic [Vitis vinifera]
VaccDscaff12-augustus-gene-391.26	1.9311	1.6324	1.55445	3.61111	3.08447	2.51413	2.63114	2.25361	3.86664	6.31822	6.22873	5.00145	4.1116	4.76983	4.73038	PPR99810.1	hypothetical protein GOBAR_AA20865 [Gossypium barbadense]
VaccDscaff12-augustus-gene-394.23	1.57634	1.37185	1.46461	2.28008	1.76064	1.63616	1.62419	1.81327	1.33777	3.84516	3.27403	3.16752	2.6078	1.97846	2.87786	XP_028096110.1	zinc finger CCCH domain-containing protein 19-like [Camellia sinensis]
VaccDscaff12-augustus-gene-395.19	2.46643	2.46443	1.95054	1.49215	0.702103	0.487131	0.813769	0.94476	0.912563	0.806644	0.491684	0.638532	1.27765	0.484099	0.643853	XP_028096091.1	cytochrome P450 84A1-like [Camellia sinensis]
VaccDscaff12-augustus-gene-42.30	10.3176	8.88844	9.11943	3.16069	3.31016	2.68421	4.81017	5.76925	5.16756	7.51574	6.17988	7.16486	6.91213	4.84999	6.19249	XP_019251011.1	PREDICTED: high mobility group B protein 9-like [Nicotiana attenuata]|OIT08470.1 high mobility group b protein 9 [Nicotiana attenuata]
VaccDscaff12-augustus-gene-44.31	21.2923	20.7794	21.9572	37.618	38.1755	39.2692	29.0293	30.0204	33.511	19.5502	16.5079	16.838	20.331	17.8232	19.5903	KVH99629.1	ATPase, alpha/beta subunit, N-terminal [Cynara cardunculus var. scolymus]
VaccDscaff12-augustus-gene-45.30	9.27904	8.37402	9.59036	14.6582	14.6453	13.4224	7.01923	7.38378	9.12625	12.9009	14.0833	14.1773	16.6327	12.6007	13.9354	PSR99554.1	Nucleoredoxin like [Actinidia chinensis var. chinensis]
VaccDscaff12-augustus-gene-47.20	1.86825	1.5047	1.7545	1.12488	2.2785	3.60277	2.53755	3.34529	1.14205	5.22414	4.18146	5.0033	1.94094	3.37801	2.16214	VaccDscaff12-augustus-gene-47.20	-
VaccDscaff12-augustus-gene-49.15	2.90848	3.35798	3.04535	2.10803	1.59542	2.13269	7.54459	6.32596	7.78613	2.3682	2.76272	1.80887	2.89551	3.46812	2.95147	XP_026443587.1	uncharacterized protein LOC113343673 [Papaver somniferum]
VaccDscaff12-augustus-gene-5.25	2.2625	1.32423	1.52427	3.00449	3.14531	2.21484	2.58998	3.17052	4.23935	3.66757	3.20089	8.56448	2.90454	4.30206	1.90282	PSS31212.1	Alpha-amylase [Actinidia chinensis var. chinensis]
VaccDscaff12-augustus-gene-5.26	3.54288	4.93868	4.28694	1.6782	2.14598	2.87632	2.94706	2.62098	2.31151	2.66723	4.08208	4.55785	2.61526	2.7025	3.24412	XP_019251011.1	PREDICTED: high mobility group B protein 9-like [Nicotiana attenuata]|OIT08470.1 high mobility group b protein 9 [Nicotiana attenuata]
VaccDscaff12-augustus-gene-50.33	2.10288	1.2644	1.84744	5.88145	5.89186	5.60024	2.74283	2.75059	4.78944	2.71881	2.38249	3.26999	3.40502	3.31163	3.16266	PSR99570.1	Glutathione S-transferase family protein isoform 1 [Actinidia chinensis var. chinensis]
VaccDscaff12-augustus-gene-50.35	4.74326	11.4812	14.0316	15.5388	16.9206	6.84169	15.0532	7.82887	7.23069	3.2606	7.28843	7.17447	4.20161	8.98505	3.99943	OAY37069.1	hypothetical protein MANES_11G072500, partial [Manihot esculenta]
VaccDscaff12-augustus-gene-51.41	0.903288	1.08307	1.00456	0.257623	0.317635	0.49061	0.670566	0.617862	0.697484	1.83899	2.52918	3.39085	1.05281	0.894523	1.10826	XP_028055376.1	ABC transporter B family member 13-like isoform X2 [Camellia sinensis]
VaccDscaff12-augustus-gene-52.38	1.7126	1.29597	1.42275	0.519185	0.502957	0.308976	0.185815	0.61636	0.543584	1.35072	1.36086	0.77761	1.88008	2.47875	1.11079	PSR99580.1	Pathogenesis-related protein like [Actinidia chinensis var. chinensis]
VaccDscaff12-augustus-gene-54.36	75.5997	74.8296	66.4582	54.8718	52.6075	54.2992	45.1199	39.3604	40.1995	42.3652	42.1971	34.8661	51.0772	55.9409	54.7895	RDY13013.1	Protein disulfide-isomerase LQY1, chloroplastic [Mucuna pruriens]
VaccDscaff12-augustus-gene-54.38	1.11489	1.84719	0.628208	1.31815	0.468214	0.585723	0.125803	0.37093	0.531591	0.249403	0.184269	0.0438723	0.482816	0.680349	0.398142	XP_021692662.1	endoglucanase 10 [Hevea brasiliensis]
VaccDscaff12-augustus-gene-59.42	1.01517	0.788421	0.834189	1.43779	0.908379	1.24999	0.954586	0.791603	0.989027	3.3118	2.94938	1.62289	1.56118	2.71028	1.19584	PSS31289.1	1-acylglycerol-3-phosphate O-acyltransferase [Actinidia chinensis var. chinensis]
VaccDscaff12-augustus-gene-6.18	2.418	0.567893	1.14709	0.540326	0.0951704	0.631421	0.398484	0.181422	0.274288	0.580874	1.64803	0.613086	2.01184	0.32959	0.173095	PSR99534.1	Alcohol dehydrogenase-like [Actinidia chinensis var. chinensis]
VaccDscaff12-augustus-gene-60.41	432.461	361.066	358.971	200.324	196.157	184.69	236.466	224.815	251.182	274.825	234.434	257.935	361.35	458.352	375.08	XP_028079085.1	thioredoxin H1-like [Camellia sinensis]
VaccDscaff12-augustus-gene-63.27	3.91538	3.46112	3.04921	1.92883	1.64067	0.940698	2.02046	2.23399	3.28369	3.29344	3.40337	2.95936	2.72574	2.03965	1.42096	XP_028087987.1	fatty alcohol:caffeoyl-CoA acyltransferase [Camellia sinensis]
VaccDscaff12-augustus-gene-69.29	1.05795	1.17769	1.21708	1.43323	1.56514	1.41433	1.76579	1.53993	1.2611	3.40205	3.30589	3.59071	3.12378	2.12509	3.38451	PSR99678.1	LRR receptor-like serine/threonine-protein kinase [Actinidia chinensis var. chinensis]
VaccDscaff12-augustus-gene-71.29	30.3804	28.6268	25.6461	6.57286	6.04675	5.67325	14.216	15.419	16.1069	30.9119	31.4821	33.7121	17.9975	15.7667	17.7107	XP_028125918.1	uncharacterized protein At1g01500-like [Camellia sinensis]|XP_028125920.1 uncharacterized protein At1g01500-like [Camellia sinensis]|XP_028125921.1 uncharacterized protein At1g01500-like [Camellia sinensis]|XP_028125922.1 uncharacterized protein At1g01500-like [Camellia sinensis]
VaccDscaff12-augustus-gene-73.41	6.39214	7.69412	6.36211	5.32899	5.4753	5.84301	4.6236	3.91939	4.60882	3.36095	3.89412	3.70858	6.3451	5.77885	7.47896	EOY02135.1	UDP-Glycosyltransferase superfamily protein [Theobroma cacao]
VaccDscaff12-augustus-gene-75.22	0.0528074	0.16405	0.0495922	0.416231	0.151208	0.44587	0.0993121	0.164712	0	0.639877	0.81825	0.467557	1.14344	1.289	1.30959	PSR99708.1	Geranylgeranyl pyrophosphate synthase [Actinidia chinensis var. chinensis]
VaccDscaff12-augustus-gene-75.24	0.649513	0.672585	0.660798	0.106656	0.103322	0.0507782	0.050896	0	0.0496304	0.100901	0.167736	0.159744	0.319635	0.110099	0.161076	PSS19777.1	Calcium uniporter protein [Actinidia chinensis var. chinensis]
VaccDscaff12-augustus-gene-78.40	0.93565	0.447178	0.540728	0.992766	0.549563	0.877777	3.04551	1.94559	3.43174	18.6497	17.9179	15.8604	10.4132	13.103	12.0659	XP_028053483.1	uncharacterized protein LOC114257863 isoform X2 [Camellia sinensis]
VaccDscaff12-augustus-gene-78.41	4.5611	3.03922	2.79352	2.26646	1.89278	1.93484	1.67827	2.22676	2.61846	12.0886	11.5537	9.20834	6.48001	6.93821	6.92446	PSS31374.1	Allene oxide synthase [Actinidia chinensis var. chinensis]
VaccDscaff12-augustus-gene-80.32	2.86865	3.51065	3.03686	3.13469	3.03671	2.69122	1.17707	0.650736	1.24345	5.68799	8.7283	7.90193	2.25873	3.66025	3.00085	XP_028075122.1	LOW QUALITY PROTEIN: cytochrome P450 CYP82D47-like [Camellia sinensis]
VaccDscaff12-augustus-gene-82.26	1.20335	0.67969	1.43829	1.13172	0.939724	1.28287	1.33727	1.70608	1.05325	2.34523	2.0341	3.12101	1.50738	1.72456	1.95332	XP_028087701.1	thylakoidal processing peptidase 1, chloroplastic-like [Camellia sinensis]
VaccDscaff12-augustus-gene-84.45	0.471924	0.0977376	0.265915	0.27898	0.225217	0.13282	0.0887523	0.147198	0.173091	0.659814	0.633747	0.742831	0.464482	0.431979	0.561766	XP_028075122.1	LOW QUALITY PROTEIN: cytochrome P450 CYP82D47-like [Camellia sinensis]
VaccDscaff12-augustus-gene-88.30	0.247557	0.15381	0.209236	0.0243907	0.0945132	0.0928978	0.116392	0.102954	0.0680984	0.346118	0.230153	0.292249	0.998975	0.679807	0.319242	XP_028068316.1	ethylene-responsive transcription factor ERF113-like [Camellia sinensis]
VaccDscaff12-augustus-gene-9.25	3.28501	5.39082	4.47063	6.80229	10.2299	9.11487	7.72242	7.87284	11.0531	4.67073	7.21818	8.65444	3.562	3.62419	4.00428	PSR99517.1	1,4-alpha-glucan-branching enzyme like [Actinidia chinensis var. chinensis]
VaccDscaff12-augustus-gene-9.28	1.81247	1.99061	2.32107	3.08448	3.51229	4.79194	3.30533	3.54045	3.32386	4.19788	4.76581	3.94437	4.75704	5.30675	3.70483	XP_028082958.1	probable serine/threonine-protein kinase PIX13 [Camellia sinensis]
VaccDscaff12-augustus-gene-93.20	1.25774	2.19354	1.30549	18.9793	15.9219	19.0654	3.29906	2.89064	3.82401	1.23403	0.683812	0.65123	3.77886	3.97225	3.41462	XP_028054006.1	uncharacterized protein LOC114258283 isoform X1 [Camellia sinensis]
VaccDscaff12-augustus-gene-94.23	4.97264	2.24456	2.93364	1.94717	2.2514	2.57177	2.03821	2.05477	2.16289	1.66383	1.58053	1.75609	1.94514	2.59358	2.08693	RYQ85902.1	hypothetical protein Ahy_B10g105538 [Arachis hypogaea]
VaccDscaff12-augustus-gene-97.22	0.529825	0.777248	0.621958	0.739519	0.58998	0.869845	1.16248	1.23943	0.809697	0.32923	0.364873	0.260615	0.347646	0.224527	0.437979	PKA55984.1	putative serine/threonine-protein kinase [Apostasia shenzhenica]
VaccDscaff12-augustus-gene-97.26	1.00674	0.369922	0.823456	1.66383	1.27087	1.12728	1.55742	1.11424	1.48891	2.11892	2.34831	2.52396	0.958904	1.51937	1.35303	XP_028080410.1	probable E3 ubiquitin-protein ligase RHG1A [Camellia sinensis]|XP_028080411.1 probable E3 ubiquitin-protein ligase RHG1A [Camellia sinensis]|XP_028080412.1 probable E3 ubiquitin-protein ligase RHG1A [Camellia sinensis]|XP_028080413.1 probable E3 ubiquitin-protein ligase RHG1A [Camellia sinensis]
VaccDscaff12-processed-gene-10.7	0.877224	5.49573	1.23572	2.9818	2.63742	1.76938	6.14532	5.3355	2.01091	1.8806	1.85765	6.38616	2.15847	1.42751	1.60985	PSS19878.1	Bromodomain and PHD finger-containing protein [Actinidia chinensis var. chinensis]
VaccDscaff12-processed-gene-101.2	2.44984	1.9603	1.67322	1.86514	2.33827	1.77596	5.23554	6.13619	5.8201	3.32141	4.37117	3.72469	1.4248	1.92535	2.43018	XP_028080167.1	transcription factor MYB44-like [Camellia sinensis]
VaccDscaff12-processed-gene-109.7	7.01257	8.73239	7.25251	9.62038	8.21826	7.24504	8.26348	7.29098	8.22078	25.9799	24.4828	22.5303	40.4508	44.2378	44.3795	ALE65999.1	cytochrome b5 [Camellia sinensis var. sinensis]
VaccDscaff12-processed-gene-112.2	0.128914	0.133494	0.363196	0.254027	0	0.362822	0.606106	0.53613	0.591034	2.52336	1.73119	1.52188	1.39569	1.96671	1.02304	PSR99903.1	Zinc finger protein [Actinidia chinensis var. chinensis]
VaccDscaff12-processed-gene-13.19	5.11714	5.67741	4.23349	5.40182	3.60494	2.97182	4.58264	4.43358	6.14444	11.9241	11.3271	9.82855	8.87372	9.29366	7.61413	XP_028116029.1	RING-H2 finger protein ATL8 [Camellia sinensis]
VaccDscaff12-processed-gene-130.0	11.9294	12.4686	13.4541	19.5525	22.985	22.8014	16.2496	14.2576	14.8232	33.0979	35.6446	32.0816	28.9141	28.5747	30.7454	PSS31540.1	Phosphoglycerate mutase-like protein [Actinidia chinensis var. chinensis]
VaccDscaff12-processed-gene-133.17	1.07227	1.79366	3.36953	1.46279	2.71605	1.23809	2.24924	2.05817	1.09666	0.538167	0.596429	2.79948	0.771224	0.755007	0.204552	XP_028084875.1	probable rhamnogalacturonate lyase B [Camellia sinensis]
VaccDscaff12-processed-gene-135.27	0	0	0	0	0	0	1.55395	2.06182	1.81837	0	0	0	0	0	0
VaccDscaff12-processed-gene-135.7	0	0	0	0	0	0	1.74786	1.10434	2.43486	0	0	0	0	0	0
VaccDscaff12-processed-gene-137.3	8.84978	5.94694	6.7195	8.62654	9.07578	6.88922	11.9513	11.5503	13.6396	19.5689	21.7847	18.5239	12.046	17.5228	12.888	XP_028097086.1	mitochondrial uncoupling protein 5-like [Camellia sinensis]
VaccDscaff12-processed-gene-137.4	1.04832	1.08556	0.626495	0.56338	0.454809	0.804663	2.32998	1.78354	2.88374	2.3984	1.4767	1.31258	1.03179	1.64777	0.567223	XP_028097086.1	mitochondrial uncoupling protein 5-like [Camellia sinensis]
VaccDscaff12-processed-gene-138.6	21.9306	22.4516	20.3028	5.70874	6.24389	4.96819	6.26858	4.53435	7.141	13.9373	12.0351	16.3037	10.731	10.7088	10.6919	KDO37346.1	hypothetical protein CISIN_1g018404mg [Citrus sinensis]
VaccDscaff12-processed-gene-162.17	640.785	659.525	594.997	296.811	248.613	276.894	288.491	299.945	331.934	233.737	236.977	218.863	289.129	385.106	298.835	PSS26471.1	Photosystem II protein [Actinidia chinensis var. chinensis]
VaccDscaff12-processed-gene-163.20	1.36208	2.25674	1.53498	2.72234	3.00869	6.82726	2.59818	5.30046	2.2481	0.943117	1.48743	1.60798	1.72362	2.25609	1.08092	PSS07711.1	B3 domain-containing protein [Actinidia chinensis var. chinensis]
VaccDscaff12-processed-gene-18.28	15.9291	17.1766	13.4757	11.1546	7.79033	5.68114	8.54147	6.98048	9.53618	15.7063	14.2789	16.7068	9.19943	8.56907	10.3166	XP_028066427.1	uncharacterized protein LOC114269316 isoform X2 [Camellia sinensis]
VaccDscaff12-processed-gene-18.29	14.122	16.086	13.2622	8.81206	5.39155	10.1572	6.19698	6.36248	7.76941	14.0405	12.6429	10.1881	12.9726	9.57528	12.1409	VaccDscaff12-processed-gene-18.29	-
VaccDscaff12-processed-gene-209.5	16.1869	17.4828	14.0572	11.2323	11.0474	11.7567	23.4042	20.8107	20.5879	21.4147	25.7108	21.5749	14.3042	14.1618	14.4168	PSS31651.1	Ethylene-responsive transcription factor RAP2-4 like [Actinidia chinensis var. chinensis]
VaccDscaff12-processed-gene-211.17	1.95943	1.64516	1.93959	1.82618	2.4262	1.29173	2.29067	1.48662	0.874059	0.8885	0.929984	0.625181	1.51154	1.34652	1.26078	PSR99989.1	Trehalose-phosphate phosphatase [Actinidia chinensis var. chinensis]
VaccDscaff12-processed-gene-214.4	3.2222	3.33666	1.68112	18.1075	6.72045	7.83714	4.82541	3.84644	3.28285	4.00451	9.36919	2.81772	6.46022	5.2192	4.14341	XP_028086508.1	serine/arginine-rich splicing factor SC35-like isoform X1 [Camellia sinensis]|XP_028086515.1 serine/arginine-rich splicing factor SC35-like isoform X1 [Camellia sinensis]|XP_028086522.1 serine/arginine-rich splicing factor SC35-like isoform X1 [Camellia sinensis]|XP_028086528.1 serine/arginine-rich splicing factor SC35-like isoform X1 [Camellia sinensis]|XP_028086535.1 serine/arginine-rich splici…
VaccDscaff12-processed-gene-23.12	24.0074	30.5007	22.1668	15.1064	10.7831	14.9519	39.648	44.6772	42.9167	37.4204	39.8044	39.2971	25.0187	27.6999	27.8173	XP_028094661.1	chaperone protein dnaJ 11, chloroplastic-like [Camellia sinensis]
VaccDscaff12-processed-gene-23.8	9.5595	10.3115	12.9051	1.37354	0.760347	1.68154	6.55449	3.72713	6.02627	6.86837	7.40621	8.81665	6.66452	4.65874	5.33408	PSS19860.1	Chaperone protein dnaJ 11 like [Actinidia chinensis var. chinensis]
VaccDscaff12-processed-gene-237.0	0.697047	0.206231	0.561092	0.49055	0.475217	0.467095	3.74542	4.86598	4.20013	3.43418	3.49738	2.15518	0.686053	1.21532	1.28413	XP_028101297.1	protein EXORDIUM-like [Camellia sinensis]
VaccDscaff12-processed-gene-239.1	3.27674	3.62877	2.69258	5.87395	3.17096	1.79321	1.92575	3.3122	3.04631	2.71486	3.94901	2.68632	4.92718	6.61901	5.32713	PWA72685.1	phospho-2-dehydro-3-deoxyheptonate aldolase 1 protein [Artemisia annua]
VaccDscaff12-processed-gene-241.5	0.207122	0	0.389023	0.612206	0.790761	0.971557	0.194762	0.646036	0.759676	2.70279	4.06519	2.85268	3.05784	3.58116	2.05461	PSS31617.1	Protein ovarian tumor locus like [Actinidia chinensis var. chinensis]
VaccDscaff12-processed-gene-251.7	14.1958	12.5065	2.90976	16.2604	4.3756	10.9745	5.38106	6.37709	21.2209	12.5834	10.8104	11.5083	3.04954	3.92301	3.9517	XP_022932539.1	eukaryotic translation initiation factor 3 subunit B-like [Cucurbita moschata]|XP_022932540.1 eukaryotic translation initiation factor 3 subunit B-like [Cucurbita moschata]
VaccDscaff12-processed-gene-255.3	81.9602	96.1558	81.4336	22.1582	17.4823	22.295	5.66845	6.14699	5.84639	22.2592	29.6985	28.5116	33.8872	28.8866	34.269	XP_015877003.1	chlorophyll a-b binding protein of LHCII type 1 [Ziziphus jujuba]
VaccDscaff12-processed-gene-26.1	0.293098	0.303509	0.550505	1.15511	1.39875	0.824907	1.65364	0.304734	1.61252	1.91235	2.11939	2.0184	2.59628	3.87528	4.07045	XP_028103099.1	auxin-responsive protein SAUR50-like [Camellia sinensis]|ARQ20700.1 auxin early response protein SAUR15 [Camellia sinensis]
VaccDscaff12-processed-gene-261.3	0	0	0	0	0.159428	0.313405	0	0	0.15316	1.55691	1.55292	0.657299	1.8084	2.54826	3.64527	PSS11855.1	Protein ACCELERATED CELL DEATH like [Actinidia chinensis var. chinensis]
VaccDscaff12-processed-gene-28.22	0.948652	0.736763	0.556808	1.63566	1.47136	1.6687	1.67258	2.46579	1.84845	1.98952	3.30735	3.26642	0.816979	1.20605	0.941042	PIM98885.1	hypothetical protein CDL12_28629 [Handroanthus impetiginosus]
VaccDscaff12-processed-gene-290.4	24.0612	27.886	27.7647	8.5865	8.5287	8.22194	8.95562	7.34055	6.54126	11.5392	10.0029	12.2515	12.9206	8.58942	14.6516	XP_028066015.1	O-glucosyltransferase rumi homolog [Camellia sinensis]
VaccDscaff12-processed-gene-3.14	2.6899	1.81054	2.14721	1.98768	1.15533	0.630881	2.90878	3.35603	3.45307	5.01446	3.3344	2.9109	2.77985	1.91506	2.13466	PSR99551.1	hypothetical protein CEY00_Acc23525 [Actinidia chinensis var. chinensis]
VaccDscaff12-processed-gene-301.1	1.98732	2.05791	2.17737	2.74122	2.97168	2.61015	0.498325	0.344369	0.971867	2.5933	2.39504	2.80228	2.28197	2.56021	2.36565	XP_028085525.1	hydroquinone glucosyltransferase-like [Camellia sinensis]
VaccDscaff12-processed-gene-301.2	2.81815	2.13531	2.00106	1.82849	1.2465	2.90177	2.19754	1.28636	1.51263	0.76881	1.20706	1.14955	1.69128	1.32825	1.43186	XP_028085525.1	hydroquinone glucosyltransferase-like [Camellia sinensis]
VaccDscaff12-processed-gene-313.19	5.36984	2.25071	7.44428	1.13371	3.29484	1.91912	2.88536	6.64646	3.98595	4.40932	1.4528	5.03118	1.51004	2.21059	0.507311	PSR95688.1	Vesicle-fusing ATPase [Actinidia chinensis var. chinensis]
VaccDscaff12-processed-gene-330.25	13.9549	14.5101	13.9412	6.50681	6.00196	6.27651	6.80407	6.47827	5.18679	7.73476	7.8306	8.19194	7.31959	6.01597	8.03234	XP_027067042.1	pentatricopeptide repeat-containing protein At5g25630-like isoform X2 [Coffea arabica]
VaccDscaff12-processed-gene-341.3	0.0590653	0.122327	0.0832037	0.232778	0.50738	0.498708	0.638716	0.491282	0.514514	0.550542	0.396594	0.610126	0.523204	0.390475	0.380845	PSR84536.1	Receptor-like protein [Actinidia chinensis var. chinensis]
VaccDscaff12-processed-gene-342.0	0.243913	0.221005	0.200429	0.66087	0.873018	0.772287	1.03211	0.950986	0.782787	0.710464	1.10233	0.659879	0.900246	0.868259	1.11905	PSR84536.1	Receptor-like protein [Actinidia chinensis var. chinensis]
VaccDscaff12-processed-gene-342.2	4.00165	5.00709	3.91459	5.58542	6.52484	5.6312	10.0343	10.9214	11.0078	23.7781	24.2855	20.9959	21.4979	33.916	29.11	XP_028114416.1	uncharacterized protein LOC114312380 [Camellia sinensis]
VaccDscaff12-processed-gene-342.4	0.170862	0.235908	0.160459	0.476971	0.625143	0.641174	0.830104	0.829011	0.62668	0.743207	0.558917	0.728391	0.700696	0.695108	1.10169	PSR84536.1	Receptor-like protein [Actinidia chinensis var. chinensis]
VaccDscaff12-processed-gene-343.0	0.143702	0.178568	0.242915	0.6796	0.740652	0.754956	1.27019	0.866561	0.658831	0.750082	0.534398	0.678581	0.594029	0.78923	0.769765	PSR84536.1	Receptor-like protein [Actinidia chinensis var. chinensis]
VaccDscaff12-processed-gene-343.1	7.57765	4.18497	4.50698	4.97728	6.99148	5.21323	11.4007	9.97942	12.2752	16.7159	17.4819	14.661	14.4191	18.2397	16.2865	XP_028114416.1	uncharacterized protein LOC114312380 [Camellia sinensis]
VaccDscaff12-processed-gene-344.7	0.877637	1.09058	1.6484	1.90233	2.34548	2.36028	0.605193	0.973313	0.804741	1.41793	1.511	1.61168	2.93691	1.90424	2.55375	XP_017985346.1	PREDICTED: organic cation/carnitine transporter 3 [Theobroma cacao]
VaccDscaff12-processed-gene-348.12	3.04747	2.25409	2.00706	1.40378	1.54878	1.18815	1.4142	1.72825	1.37903	0.848466	0.57237	0.622969	0.81802	0.925814	0.51038	PSS13844.1	Protein NRT1/ PTR FAMILY 6.2 like, partial [Actinidia chinensis var. chinensis]
VaccDscaff12-processed-gene-348.6	1.63367	1.51363	1.73607	1.90608	2.70821	2.29893	2.6681	3.30766	2.68059	1.24222	1.82081	0.845878	1.18477	1.22429	1.91909	PSS32343.1	Dihydrofolate synthetase [Actinidia chinensis var. chinensis]
VaccDscaff12-processed-gene-35.12	3.66949	5.82642	8.73005	10.6051	6.77128	6.65555	6.67099	6.10428	4.48627	9.12079	7.83387	12.5146	6.50091	16.1724	16.2589	VaccDscaff12-processed-gene-35.12	-
VaccDscaff12-processed-gene-353.5	1.98876	1.14647	0.731665	2.36344	1.7025	1.59646	1.25314	2.6859	2.55676	1.12751	2.60504	2.05735	1.47309	0.417049	0.711836	PSS13869.1	WD repeat-containing protein [Actinidia chinensis var. chinensis]
VaccDscaff12-processed-gene-357.6	0.352249	0.291809	0.330802	0.694111	0.537932	0.396554	0.59621	0.659221	0.516786	4.85925	3.78428	3.81189	2.98156	1.86295	2.37608	XP_028092539.1	U-box domain-containing protein 21-like [Camellia sinensis]
VaccDscaff12-processed-gene-366.11	0.612616	1.0875	0.821881	2.32811	2.84006	1.97048	2.13964	1.54685	2.56792	10.523	10.9389	8.60969	3.53159	3.47138	3.81983	PSS00364.1	NDR1/HIN1-Like protein [Actinidia chinensis var. chinensis]
VaccDscaff12-processed-gene-373.4	4.88035	5.40053	5.75148	2.54562	2.55739	2.37902	4.85905	3.58172	3.46592	3.56778	3.75633	4.6129	4.04991	4.08768	3.9394	XP_028062432.1	protein PIN-LIKES 3-like [Camellia sinensis]
VaccDscaff12-processed-gene-38.17	0	0	0	0.157785	0	0	0.301178	0.166504	0.293689	1.64198	1.32345	1.57548	1.41858	0.977271	1.90634	XP_024043082.1	protein FAR1-RELATED SEQUENCE 5-like [Citrus clementina]
VaccDscaff12-processed-gene-380.9	34.275	34.1643	32.255	29.9082	32.306	34.0936	22.6478	25.1895	27.9651	71.1343	73.3147	67.0173	75.3939	64.2115	77.6133	XP_028109636.1	phosphoserine aminotransferase 2, chloroplastic-like [Camellia sinensis]
VaccDscaff12-processed-gene-382.8	0.125108	0.129552	0	0.123263	1.67174	0.117369	0.235283	0.650372	0.917729	0.116611	1.29236	1.47694	0	0	0	BAH28788.1	class II chitinase [Vaccinium corymbosum]
VaccDscaff12-processed-gene-387.3	4.0023	3.45373	3.47388	6.23359	6.59825	7.60431	6.32945	5.50623	5.67162	2.37396	2.65184	3.08229	4.2575	3.72109	5.03292	RYE05040.1	hypothetical protein EOP33_07720 [Rickettsiaceae bacterium]
VaccDscaff12-processed-gene-391.5	26.9259	30.4561	21.7853	10.4075	13.0476	14.1847	9.15382	9.25985	8.54635	7.72227	7.4885	4.68654	14.6776	14.3246	17.0532	PSS29933.1	Chaperone protein dnaJ 11 like [Actinidia chinensis var. chinensis]
VaccDscaff12-processed-gene-4.1	0.0748635	0	0.140611	0.0737598	0.0714543	0.070233	0.563167	0.311343	0.205936	0.697796	1.39201	0.88379	0.442097	0.685267	0.445578	XP_028056038.1	ornithine decarboxylase-like [Camellia sinensis]
VaccDscaff12-processed-gene-4.2	44.3834	42.3215	40.6391	26.784	25.0643	29.3202	25.7364	28.6486	22.892	20.857	22.5419	21.2859	28.2122	36.6768	30.4522	XP_002510603.1	plastocyanin B&apos;/B&apos;&apos; [Ricinus communis]|EEF52790.1 Plastocyanin A, chloroplast precursor, putative [Ricinus communis]
VaccDscaff12-processed-gene-46.9	0.755224	3.10124	0.562502	0.846722	0.546838	0.903963	1.61622	1.94948	1.2656	2.37882	0.807047	0.691734	2.7682	1.08595	1.085	PSR99558.1	FAD-dependent urate hydroxylase [Actinidia chinensis var. chinensis]
VaccDscaff12-processed-gene-51.9	18.8687	19.8759	20.164	4.96816	3.26034	3.20461	4.28273	4.22799	3.57962	29.1101	29.5731	25.6037	18.8914	21.0105	17.7492	PSR99574.1	Centrosomal protein [Actinidia chinensis var. chinensis]
VaccDscaff12-processed-gene-52.33	61.2855	56.4111	52.5581	8.38638	5.68698	8.38467	22.6111	21.9033	21.2683	39.2725	40.6665	37.6821	23.6668	23.3742	25.5419	PSS17964.1	Chaperone protein dnaJ 11 like [Actinidia chinensis var. chinensis]
VaccDscaff12-processed-gene-52.8	176.121	196.583	170.324	86.4641	84.9169	102.771	355.504	315.048	291.168	280.183	336.566	284.209	182.875	227.345	207.529	PSS17964.1	Chaperone protein dnaJ 11 like [Actinidia chinensis var. chinensis]
VaccDscaff12-processed-gene-55.3	1.17239	0.910528	1.10101	3.17654	1.39875	4.12453	1.92925	3.65681	2.68753	3.00513	4.23877	5.47852	6.34645	7.45246	6.10567	XP_028103099.1	auxin-responsive protein SAUR50-like [Camellia sinensis]|ARQ20700.1 auxin early response protein SAUR15 [Camellia sinensis]
VaccDscaff12-processed-gene-59.0	1.12567	2.27302	1.26855	0.16636	0.429761	0.475218	1.21726	0.877767	0.877343	0.209844	0.0581405	0.332222	0.443165	0.744166	0.33499	XP_028068056.1	aldehyde oxidase GLOX-like [Camellia sinensis]
VaccDscaff12-processed-gene-59.5	5.28162	5.30838	4.88711	3.44366	4.44803	4.11697	3.35965	3.99735	4.09513	3.07684	2.3669	2.67438	3.63118	2.88336	3.3901	PSS31290.1	Tetratricopeptide repeat protein [Actinidia chinensis var. chinensis]
VaccDscaff12-processed-gene-61.13	0.83422	0.863853	1.13953	0.26152	0.470499	0.39131	0.534843	0.354821	1.00832	1.27238	1.48847	0.969904	1.49284	1.69691	2.0312	CBI19763.3	unnamed protein product, partial [Vitis vinifera]
VaccDscaff12-processed-gene-62.6	4.52261	5.49774	6.09388	3.29351	2.43985	1.84473	1.66411	1.63553	2.52424	3.48235	4.06248	4.06236	5.99955	5.19974	3.31598	PSR99650.1	BZIP transcription factor [Actinidia chinensis var. chinensis]
VaccDscaff12-processed-gene-63.14	5.21521	4.43115	4.52093	4.11724	3.89282	3.10494	3.4265	2.67637	3.37195	8.47566	6.94133	7.00525	6.482	6.32422	6.40038	AZA07822.1	cyclin T1 [Vaccinium corymbosum]
VaccDscaff12-processed-gene-63.18	50.1438	54.9424	55.2623	100.085	102.056	102.02	62.6402	63.0748	59.1157	31.1967	30.6025	32.5684	50.7869	37.1278	50.143	XP_028081406.1	bifunctional nuclease 2-like [Camellia sinensis]
VaccDscaff12-processed-gene-64.1	51.7285	56.0639	53.7389	20.7296	21.2329	22.4415	47.5074	46.4672	41.165	85.9387	90.6742	91.5614	107.299	110.265	110.936	XP_028087949.1	jasmonate O-methyltransferase [Camellia sinensis]
VaccDscaff12-processed-gene-64.2	2.50776	3.35425	2.4532	3.19143	4.18873	4.90135	2.84938	1.62958	3.06596	1.46091	1.72701	1.95311	3.29095	2.23173	4.66433	XP_028087949.1	jasmonate O-methyltransferase [Camellia sinensis]
VaccDscaff12-processed-gene-69.3	17.0876	16.5809	16.6644	13.4803	13.3441	13.5084	11.4048	11.492	10.4638	23.1111	22.2803	22.8645	20.5816	21.2074	22.5809	PSS31338.1	3-ketoacyl-CoA synthase [Actinidia chinensis var. chinensis]
VaccDscaff12-processed-gene-71.4	18.9933	19.9059	18.7719	16.9023	19.2979	18.1059	30.8947	29.6211	25.4916	7.85235	9.73092	9.26727	9.19612	10.2818	11.4717	VaccDscaff12-processed-gene-71.4	-
VaccDscaff12-processed-gene-76.2	5.39608	4.57181	4.24855	2.89992	2.08095	2.50559	2.71642	2.60681	2.14908	2.99746	3.60349	2.19849	3.27242	3.32615	4.10922	PSR99702.1	Galacturonosyltransferase-like [Actinidia chinensis var. chinensis]
VaccDscaff12-processed-gene-77.19	1.31628	1.16832	1.47159	2.03794	2.45285	1.35247	2.2397	3.12808	2.64379	5.78391	5.50361	5.73468	3.76318	5.35495	4.6011	XP_028120590.1	type IV inositol polyphosphate 5-phosphatase 11 isoform X1 [Camellia sinensis]
VaccDscaff12-processed-gene-77.5	3.69288	1.99516	1.62093	4.31075	4.59745	3.42681	4.75582	5.3419	3.75421	5.35022	5.30747	5.64691	4.10872	3.83754	4.69852	PSS31367.1	Protein DA1-related like [Actinidia chinensis var. chinensis]
VaccDscaff12-processed-gene-78.6	0.136865	0.141727	0	0.404541	1.04506	0.1284	1.93046	1.84988	0.87848	14.1603	17.5313	14.8109	10.7765	10.3008	10.7256	XP_020411420.1	uncharacterized protein LOC18790808 isoform X1 [Prunus persica]
VaccDscaff12-processed-gene-83.4	0.0489523	0.0506911	0.229859	0.819919	0.794291	0.734791	0.138093	0.254479	0.718181	3.42209	1.61816	2.02264	1.05996	1.1949	0.728393	PSS31381.1	Cytochrome P450 82A3 like [Actinidia chinensis var. chinensis]
VaccDscaff12-processed-gene-84.16	1.18985	0.273804	1.24156	0.260513	0.25237	0.620143	2.11338	1.23709	0.969799	7.39366	4.91646	5.85276	3.1229	3.63046	3.80321	PSS31399.1	Transcription factor like [Actinidia chinensis var. chinensis]
VaccDscaff12-processed-gene-86.10	0.623445	0.645591	1.75646	1.53563	1.38846	1.55969	1.4656	2.05262	1.33388	8.81346	10.519	8.27999	8.38604	7.92603	8.34899	PSR99742.1	Trafficking kinesin-binding protein like [Actinidia chinensis var. chinensis]
VaccDscaff12-processed-gene-96.6	1.53924	1.51003	1.63572	6.62491	7.69368	8.09419	6.55132	6.94889	7.05696	3.88882	3.68218	4.38342	6.69774	4.98489	7.23265	XP_028080564.1	subtilisin-like protease SBT1.9 [Camellia sinensis]
VaccDscaff12-processed-gene-97.0	0.810127	0.96474	0.912962	2.23491	2.39703	1.86204	2.93286	3.41127	2.71136	2.45411	2.21768	2.23156	3.1894	1.77149	2.12961	PSR99783.1	Subtilisin-like protease [Actinidia chinensis var. chinensis]
VaccDscaff12-processed-gene-99.16	4.68178	4.29083	4.85156	6.15034	5.70128	5.4019	5.61684	6.8259	8.58583	15.9004	14.7868	14.3469	8.47438	7.38878	7.52684	PSR99799.1	WRKY transcription factor [Actinidia chinensis var. chinensis]
VaccDscaff12-snap-gene-1.33	2.36667	2.16242	1.89573	0.685817	0.664381	2.6121	2.38907	1.66454	3.41471	2.53036	3.16382	3.18427	3.01445	3.64597	3.24533	PSS17969.1	Cinnamyl alcohol dehydrogenase [Actinidia chinensis var. chinensis]
VaccDscaff12-snap-gene-1.35	3.00662	0.922494	8.99355	0.438857	4.14512	0.208937	0.523554	0.694663	5.61588	0.311382	0.575154	0.438199	2.9592	0.906048	7.06962	PSR99559.1	Protein Simiate like [Actinidia chinensis var. chinensis]
VaccDscaff12-snap-gene-10.41	2.91149	2.89896	3.89101	3.6041	3.42019	3.85199	5.79138	5.12275	6.91375	2.6094	2.62198	2.0564	2.49819	2.31578	2.48083	PSR99510.1	Serine/threonine-protein kinase [Actinidia chinensis var. chinensis]
VaccDscaff12-snap-gene-105.31	0.133341	0.621347	0.438278	0.656873	0.381805	0.688012	0.814992	0.48522	0.916991	0	0.0688703	0.131178	0.262475	0.203423	0.396813	PSS31462.1	Cytochrome P450 81E8 like [Actinidia chinensis var. chinensis]
VaccDscaff12-snap-gene-106.32	0.745099	0.666353	0.874667	1.53496	1.66478	1.98583	1.2898	1.12681	1.21115	2.0835	1.97669	1.74923	2.36671	2.89346	2.70451	XP_026657612.1	uncharacterized protein LOC113461736 [Phoenix dactylifera]
VaccDscaff12-snap-gene-107.57	0.0478711	0.0495716	0.0674347	0.0235827	0	0.0224551	0.0225072	0.0497717	0.0219475	0.446202	0.420332	0.494493	0.424045	0.219095	0.498614	PSS31465.1	Receptor-like protein kinase [Actinidia chinensis var. chinensis]
VaccDscaff12-snap-gene-109.31	1.2409	1.1422	1.94224	2.17351	1.44758	1.68154	2.33369	1.00346	1.39068	2.57028	1.42427	0.406922	13.706	1.96322	1.64125	XP_028118144.1	uncharacterized protein LOC114315742 [Camellia sinensis]
VaccDscaff12-snap-gene-109.36	0.438806	0.454393	0.412089	0.567441	0.706763	0.630361	0.541563	0.427713	0.226327	0.281192	0.325799	0.337256	0.296921	0.111573	0.285656	PSS23707.1	Pentatricopeptide repeat-containing protein [Actinidia chinensis var. chinensis]
VaccDscaff12-snap-gene-114.36	1.6479	1.56992	1.29995	0.584496	0.566227	0.494711	1.30163	1.23359	1.69235	1.35167	1.498	1.55632	1.1029	1.87713	0.588484	XP_024963705.1	NADH dehydrogenase [ubiquinone] iron-sulfur protein 4, mitochondrial-like isoform X1 [Cynara cardunculus var. scolymus]
VaccDscaff12-snap-gene-116.48	0.915571	0.948094	1.89162	4.14953	4.01983	5.32543	1.37749	0.380768	1.00743	3.2429	5.10723	3.78302	2.34294	3.72477	3.08797	PSS31502.1	Phytosulfokine-beta like [Actinidia chinensis var. chinensis]
VaccDscaff12-snap-gene-127.29	0.617438	0.552184	0.843411	0.553032	0.669682	0.447601	0.343077	0.379335	0.386014	0.915581	1.04369	0.966354	0.939173	0.513796	0.584644	PSS17322.1	Receptor-like protein kinase [Actinidia chinensis var. chinensis]
VaccDscaff12-snap-gene-129.14	14.0654	14.3852	12.5567	1.45424	1.82313	1.46616	1.87777	1.89568	1.39321	3.03478	3.85661	3.50202	4.05908	4.50355	4.43554	PSS19686.1	Glutamyl-tRNA reductase [Actinidia chinensis var. chinensis]
VaccDscaff12-snap-gene-139.44	3.56142	2.96834	3.42616	1.11258	0.911991	0.814912	1.47025	0.993439	1.19474	6.88203	6.72978	5.72548	3.07779	3.35715	3.70519	KDO37346.1	hypothetical protein CISIN_1g018404mg [Citrus sinensis]
VaccDscaff12-snap-gene-14.32	13.2092	15.4042	13.3324	20.9812	22.9177	20.7308	26.6992	25.8628	26.2616	9.89576	11.2221	8.25846	17.3142	10.9862	11.0214	PSS31157.1	PsbP domain-containing protein [Actinidia chinensis var. chinensis]
VaccDscaff12-snap-gene-145.19	15.7995	17.7648	13.1212	7.43476	6.69596	7.74296	7.81635	8.45854	9.83831	21.5403	22.0453	21.1109	11.0245	12.6514	10.5849	ACU23491.1	unknown [Glycine max]
VaccDscaff12-snap-gene-146.39	7.21687	6.12169	8.14738	3.85781	3.51739	4.24956	6.93058	7.02445	9.92616	22.6134	20.7789	21.7526	16.3975	19.6774	16.9074	GAU25745.1	hypothetical protein TSUD_216760 [Trifolium subterraneum]
VaccDscaff12-snap-gene-153.25	11.877	8.4934	8.20284	7.97617	8.0827	6.19576	8.51389	7.91856	9.18122	18.7651	16.9454	16.3476	16.1978	21.0716	16.5367	VaccDscaff12-snap-gene-153.25	-
VaccDscaff12-snap-gene-17.27	1.45633	1.56192	1.70958	1.74233	1.73751	1.41505	3.27683	3.62314	4.43533	5.33276	5.42654	4.8098	3.07149	3.54424	4.07597	PSR90232.1	Delta(12)-acyl-lipid-desaturase [Actinidia chinensis var. chinensis]
VaccDscaff12-snap-gene-18.50	0.84622	1.12664	0.510877	0.238212	0.403842	0.567056	0.113674	0.251376	0.554238	2.36626	3.18438	2.37855	3.03404	3.56558	3.29777	OMP02589.1	Zinc finger, CCHC-type [Corchorus capsularis]
VaccDscaff12-snap-gene-186.29	8.2849	3.4853	2.4314	3.06103	6.42493	4.12912	10.4685	2.961	1.66179	2.65453	3.20936	2.29233	0.764459	2.10656	0.256826	XP_028088071.1	small subunit processome component 20 homolog isoform X2 [Camellia sinensis]
VaccDscaff12-snap-gene-196.34	3.26277	3.82644	3.80245	4.37659	4.46491	5.34745	4.02914	3.76014	3.96499	2.30838	2.15221	2.16568	2.4375	3.55832	2.96363	PSS00021.1	Oxidoreductase, N-terminal protein [Actinidia chinensis var. chinensis]
VaccDscaff12-snap-gene-217.32	1.26359	0.996937	0.904122	3.73489	3.21613	3.61276	1.24477	1.564	1.21381	0.168255	0.0621567	0.11839	0.82911	1.10156	0.775949	XP_028101314.1	anthocyanidin 3-O-glucosyltransferase 2-like [Camellia sinensis]
VaccDscaff12-snap-gene-22.28	2.68912	2.49343	2.98755	4.62358	4.94878	5.25993	3.58637	3.70956	3.62612	7.87991	7.55285	7.93648	9.4624	9.86743	10.0774	PSS17965.1	Thaumatin-like protein [Actinidia chinensis var. chinensis]
VaccDscaff12-snap-gene-235.34	0.921113	1.19229	1.48677	1.13441	1.04401	1.56625	0.514273	0.778116	0.765424	4.66842	4.84674	4.78572	4.0513	4.36211	4.96837	XP_028077500.1	7-deoxyloganetin glucosyltransferase-like [Camellia sinensis]
VaccDscaff12-snap-gene-237.18	0.104819	0.108542	0.0984371	0.330476	0.200091	0.196671	1.36018	1.37315	1.34558	0.390803	0.649668	0.309356	0.0412664	0.0852859	0.0623869	PSS31625.1	Protein EXORDIUM like [Actinidia chinensis var. chinensis]
VaccDscaff12-snap-gene-238.20	0.0648609	0.0671649	0.0609118	0.383428	0.123814	0.0608491	0.975843	1.82077	1.13	0.181369	0.335006	0.255235	0.191514	0.131935	0.0643405	PSS31625.1	Protein EXORDIUM like [Actinidia chinensis var. chinensis]
VaccDscaff12-snap-gene-238.21	0.430907	0.223107	0.526072	0.424553	0.699182	0.727657	4.37607	5.73458	4.70188	1.08444	1.64697	1.27175	0.3817	0.613562	0.42745	PSS31625.1	Protein EXORDIUM like [Actinidia chinensis var. chinensis]
VaccDscaff12-snap-gene-244.24	0.664959	0.459053	0.416315	3.16658	3.70228	3.01518	3.33481	6.107	3.55675	0.619802	1.3738	1.09029	1.19986	0.338152	0.43975	PSS28744.1	Extracellular ribonuclease, partial [Actinidia chinensis var. chinensis]
VaccDscaff12-snap-gene-25.41	2.13855	2.86041	1.5481	0.790132	0.425242	0.877745	0.377049	0.694829	0.32682	0.207638	0.184093	0.219152	1.05241	0.589072	0.397761	PSS31264.1	Endoglucanase [Actinidia chinensis var. chinensis]
VaccDscaff12-snap-gene-255.32	573.712	584.503	558.933	89.1503	97.2535	101.108	33.0931	31.7543	32.1897	182.913	189.388	176.004	204.936	220.207	215.777	XP_018819730.1	PREDICTED: chlorophyll a-b binding protein of LHCII type 1-like [Juglans regia]
VaccDscaff12-snap-gene-256.16	0.526264	0.720123	0.547175	0.888865	1.05841	2.01012	0.424164	0.488533	0.603191	0.455488	0.524215	0.406786	0.406972	0.688169	0.801707	XP_024044151.1	uncharacterized protein LOC18046468 isoform X1 [Citrus clementina]
VaccDscaff12-snap-gene-261.43	1.57185	1.32626	2.13222	1.95019	2.11149	1.85694	1.36857	2.17901	2.2954	1.031	0.781792	0.45818	1.26057	1.12499	1.27049	RYR60801.1	hypothetical protein Ahy_A04g017867 isoform A [Arachis hypogaea]
VaccDscaff12-snap-gene-27.26	2.5161	1.69922	1.7465	5.28135	1.40959	3.23282	4.42329	3.07095	1.90588	1.17262	2.37312	1.0224	0.969033	1.05699	1.1937	KYP58728.1	Retrovirus-related Pol polyprotein from transposon TNT 1-94 [Cajanus cajan]
VaccDscaff12-snap-gene-281.38	2.80353	1.62982	2.95617	3.97368	1.83085	4.38354	1.66498	1.2273	1.66868	2.10885	1.9307	2.08064	3.09818	3.00143	1.31733	XP_015866451.1	protein FAR1-RELATED SEQUENCE 5-like [Ziziphus jujuba]
VaccDscaff12-snap-gene-284.35	0.0886191	0.160592	0.124835	0.261937	0.528646	1.14314	0.249992	0.552824	0.243775	0.330404	0.160201	0.174363	0.436107	0.135197	0.241747	PSS13984.1	Phospholipase D beta like [Actinidia chinensis var. chinensis]
VaccDscaff12-snap-gene-286.38	0.696784	0.763978	0.808327	1.21149	1.1345	1.73034	1.23332	0.93752	0.751658	0.840485	0.508078	0.362902	0.403409	0.583612	0.406585	XP_028067333.1	uncharacterized protein LOC114270134 isoform X1 [Camellia sinensis]
VaccDscaff12-snap-gene-287.36	1.89147	2.2087	2.381	2.22044	2.57356	2.56733	2.08133	2.05024	2.87831	5.21403	4.53135	4.35503	4.00054	3.64282	3.3933	PSS11716.1	Digalactosyldiacylglycerol synthase [Actinidia chinensis var. chinensis]
VaccDscaff12-snap-gene-288.14	0.335391	0.555687	0.503953	1.22265	1.28047	1.19565	1.13535	1.1856	1.01486	0.562706	0.277167	0.527921	0.660202	0.375224	0.43251	XP_028117765.1	O-glucosyltransferase rumi homolog [Camellia sinensis]
VaccDscaff12-snap-gene-292.33	1.24312	1.25734	1.57468	2.592	2.64895	3.74278	2.31069	1.83351	2.04116	0.835342	0.806321	0.511935	0.882068	0.852687	1.08976	PSS26319.1	G-type lectin S-receptor-like serine/threonine-protein kinase [Actinidia chinensis var. chinensis]
VaccDscaff12-snap-gene-296.36	0.412716	0.142459	0.64598	0.271087	0.262614	0.258126	0.129362	0.572135	0.504582	1.79521	1.70534	1.48875	0.473908	0.489717	0.477639	XP_028057975.1	WRKY transcription factor 22 [Camellia sinensis]
VaccDscaff12-snap-gene-317.31	1.05915	1.88018	1.27885	9.83902	7.36524	7.6652	4.26833	4.09016	5.54958	2.39754	2.0319	3.27476	4.3187	6.15554	4.20261	XP_017982024.1	PREDICTED: phospholipase A2-alpha isoform X1 [Theobroma cacao]
VaccDscaff12-snap-gene-319.35	1.23823	0.932521	1.58569	1.44179	2.73973	1.95367	1.37604	0.702213	1.65147	2.51813	2.32562	1.43963	2.65899	4.465	2.34493	ADI87602.1	auxin response factor 19 [Solanum lycopersicum]|ADN28050.1 auxin response factor 19 [Solanum lycopersicum]
VaccDscaff12-snap-gene-321.45	2.65201	3.22838	2.98485	2.23394	2.14479	2.29806	1.5229	1.24184	1.28084	6.11374	5.81365	5.53664	4.72225	4.73565	4.57869	XP_028093656.1	cytochrome P450 CYP72A219-like [Camellia sinensis]
VaccDscaff12-snap-gene-335.40	1.13665	0.392341	0.533721	2.79972	4.52035	4.26537	4.09713	5.71191	3.99525	20.3063	13.6985	15.8413	8.76331	20.2307	14.282	VaccDscaff12-snap-gene-335.40	-
VaccDscaff12-snap-gene-339.37	4.3166	4.55673	6.73007	5.28523	5.44003	5.54364	4.09841	3.26794	3.0358	2.96877	2.77067	2.51497	4.49601	2.47218	4.11568	PSS15624.1	APO protein [Actinidia chinensis var. chinensis]
VaccDscaff12-snap-gene-34.45	3.32354	1.21023	1.50914	1.97911	2.37042	3.4606	0.9616	1.51889	1.27258	1.36169	1.7732	3.4852	1.65353	1.6344	1.70278	XP_002273221.1	PREDICTED: U-box domain-containing protein 43 [Vitis vinifera]|RVW50918.1 U-box domain-containing protein 43 [Vitis vinifera]
VaccDscaff12-snap-gene-340.41	0.86301	1.66818	1.18868	1.53051	1.31793	1.51131	1.02791	1.25618	1.84643	3.80751	3.26879	3.62245	3.00121	4.15461	2.62533	EOY30939.1	Uncharacterized protein TCM_037979 [Theobroma cacao]
VaccDscaff12-snap-gene-347.56	0.301635	0.312349	0.377693	0.198125	0.0959661	1.03758	0.378179	0.522683	2.30484	0.749735	6.85494	0.296742	0.0989591	0.409041	0.398953	PKU63233.1	Putative ubiquitin-like-specific protease 1B [Dendrobium catenatum]
VaccDscaff12-snap-gene-353.27	0.711489	0.736763	0.890893	1.58893	1.62981	1.29046	0.936642	1.13426	1.39177	2.47584	2.2539	2.70647	1.72733	1.39901	1.92914	XP_011078399.1	glucan endo-1,3-beta-glucosidase 11 isoform X1 [Sesamum indicum]
VaccDscaff12-snap-gene-353.29	0.138082	0.190649	0.259349	0.362789	0.307518	0.690885	0.865609	0.382836	0.844084	0.815129	0.523006	0.815051	0.679519	1.17031	1.00447	PSS13866.1	Blue copper protein, partial [Actinidia chinensis var. chinensis]
VaccDscaff12-snap-gene-362.52	4.8911	4.35481	6.05285	2.20682	2.53051	1.92977	7.13523	8.17447	6.66439	8.81964	9.3967	9.08388	3.05934	2.88245	3.44618	ARM20190.1	REVEILLE [Camellia sinensis]
VaccDscaff12-snap-gene-364.31	1.96739	2.83309	3.03123	3.27102	3.4035	2.94159	3.35309	2.65275	4.03077	5.32944	5.49359	6.32054	6.50496	4.47089	6.52568	PSS30090.1	Polyamine oxidase [Actinidia chinensis var. chinensis]
VaccDscaff12-snap-gene-367.38	1.64744	1.80935	1.59402	2.11501	3.47837	2.95058	1.92467	1.92046	1.46483	1.34943	0.876686	0.982252	1.9654	1.574	2.0304	PSS00363.1	Nijmegen breakage syndrome 1 protein [Actinidia chinensis var. chinensis]
VaccDscaff12-snap-gene-370.38	0.133473	0.0850548	0.134988	0.0708103	0.0489979	0.0770567	0.0482722	0.042699	0.0753148	0.0287097	0.0106059	0	0.0303156	0.0522116	0.0814782	OVA01052.1	Protein kinase domain [Macleaya cordata]
VaccDscaff12-snap-gene-38.32	2.73049	2.5582	2.76776	4.27021	3.61965	3.49679	6.52075	6.21853	4.21257	2.58546	1.94755	2.6862	2.92204	2.71096	2.10668	PSR99512.1	Niemann-Pick C1 protein [Actinidia chinensis var. chinensis]
VaccDscaff12-snap-gene-380.43	3.20706	3.32098	1.69413	3.75223	3.44364	4.88912	7.16222	6.87716	5.69757	0.747317	1.8635	1.77471	1.57824	2.85405	3.38016	XP_011069583.1	DNA-directed RNA polymerase 3, chloroplastic [Sesamum indicum]
VaccDscaff12-snap-gene-382.43	0	0.0940701	0	0.268511	0.476884	0.255673	0.341688	0.377799	0.416489	0.169348	0.516125	0.312794	0.491757	0.600555	0.360457	BAH28788.1	class II chitinase [Vaccinium corymbosum]
VaccDscaff12-snap-gene-384.51	0.774558	0.93575	0.666782	0.317974	0.123214	0	0.606946	0.67109	0.532667	0.421142	0.266706	0.253998	0.508228	0.262591	0.320143	PSS17806.1	BURP domain protein [Actinidia chinensis var. chinensis]
VaccDscaff12-snap-gene-394.30	1.81421	2.58315	3.4075	7.14985	3.24674	5.74424	2.9854	5.65871	5.61439	8.24366	6.09075	8.25462	6.91919	5.0742	6.07384	XP_009789394.1	PREDICTED: uncharacterized protein LOC104237022 [Nicotiana sylvestris]|XP_016496365.1 PREDICTED: uncharacterized protein LOC107815321 [Nicotiana tabacum]
VaccDscaff12-snap-gene-394.32	1.05781	0.681575	0.838878	0.579009	0.560912	0.463113	0.839958	0.415484	0.560417	0.284838	0.194261	0.254382	0.231362	0.215172	0.0932735	PSS29916.1	Kinesin-like protein [Actinidia chinensis var. chinensis]
VaccDscaff12-snap-gene-40.56	8.91171	6.90004	7.79327	5.07486	4.52606	4.44871	5.84286	5.61031	6.67215	13.9839	12.7107	11.7432	12.4325	12.6394	11.4355	PSR99528.1	4-coumarate--CoA ligase-like [Actinidia chinensis var. chinensis]
VaccDscaff12-snap-gene-46.59	3.08626	2.80255	2.89835	3.08754	2.58316	3.51899	2.45561	2.27084	2.61223	7.87766	8.24002	8.92175	5.00033	3.52525	5.3223	PSR99558.1	FAD-dependent urate hydroxylase [Actinidia chinensis var. chinensis]
VaccDscaff12-snap-gene-46.60	2.47241	2.07717	1.57712	4.22845	4.00723	3.80745	4.07948	3.8316	3.80693	4.1742	4.96342	4.68103	4.36178	4.8394	4.48867	PSR99558.1	FAD-dependent urate hydroxylase [Actinidia chinensis var. chinensis]
VaccDscaff12-snap-gene-46.68	0.353183	0.694885	0.895535	0.382774	0.26968	0.497007	0.531371	0.844572	1.36016	1.05344	1.05803	1.38982	0.556181	1.18539	1.01601	OVA03809.1	Alcohol dehydrogenase superfamily [Macleaya cordata]
VaccDscaff12-snap-gene-48.26	12.9922	14.7536	15.1483	5.75103	5.99061	9.00898	18.2958	19.9684	20.8335	13.046	16.144	17.9682	17.7911	18.9591	15.9388	KZN00747.1	hypothetical protein DCAR_009501 [Daucus carota subsp. sativus]
VaccDscaff12-snap-gene-52.45	5.62183	4.79543	5.31753	7.05319	7.21876	7.15229	5.30535	5.92912	5.13634	9.57535	9.5466	9.48962	12.3402	13.7802	13.5206	PSS19859.1	Thaumatin-like protein [Actinidia chinensis var. chinensis]
VaccDscaff12-snap-gene-53.42	2.80508	3.03675	2.51455	3.14059	1.21697	2.75119	2.63768	5.43519	4.67653	0.356534	1.05369	0.627176	1.50591	1.29679	0.632403	XP_020579408.1	gibberellin-regulated protein 11-like [Phalaenopsis equestris]
VaccDscaff12-snap-gene-58.37	2.72162	1.82106	0.550505	1.11385	1.03907	1.13916	0.629958	0.696535	2.3036	1.52208	0.77855	0.617879	0.906636	0.255513	0.581493	EXC04194.1	hypothetical protein L484_019402 [Morus notabilis]
VaccDscaff12-snap-gene-63.40	14.7848	11.2852	12.5248	19.4474	21.3127	18.6606	13.7592	12.8362	14.5351	9.23452	8.65976	8.17217	12.6014	12.1691	13.5322	XP_021736350.1	bifunctional nuclease 2-like isoform X1 [Chenopodium quinoa]
VaccDscaff12-snap-gene-63.43	0.673308	0.0996036	0.632314	1.13722	0.826259	1.53404	1.89938	1.60009	0.705581	1.70344	2.58338	2.08179	1.51472	1.95656	0.954152	PSS31318.1	AAA-ATPase [Actinidia chinensis var. chinensis]
VaccDscaff12-snap-gene-67.68	38.225	38.9372	32.275	24.4166	21.1244	17.3637	19.4925	22.8084	24.51	15.7625	12.9609	15.18	22.9338	23.461	16.1568	PSR99665.1	Isoflavone reductase-like protein [Actinidia chinensis var. chinensis]
VaccDscaff12-snap-gene-67.69	5.45796	4.97555	3.85519	2.29807	2.71601	1.66302	2.06167	2.52206	2.73757	1.95666	1.78298	1.60624	3.25986	4.12772	1.75845	RXI08468.1	hypothetical protein DVH24_022612 [Malus domestica]
VaccDscaff12-snap-gene-7.48	7.02415	6.81906	7.07219	4.62482	3.96455	4.75218	4.12811	4.73994	5.32599	13.535	12.7677	11.2623	10.9683	11.5746	10.3512	XP_028117619.1	4-coumarate--CoA ligase-like 5 [Camellia sinensis]
VaccDscaff12-snap-gene-71.40	0.73626	0.677701	0.640216	0.51047	0.390406	0.358151	0.461549	0.652085	0.500079	0.177919	0.338025	0.241439	0.617293	0.277341	0.486902	PSR99687.1	Neurofilament medium polypeptide like [Actinidia chinensis var. chinensis]
VaccDscaff12-snap-gene-71.42	4.00561	6.2528	4.04245	6.06708	5.02151	5.27221	4.21631	5.46997	4.11146	10.3649	9.88128	10.4691	9.41476	9.48561	10.2006	PSS31345.1	CRAL-TRIO domain-containing protein [Actinidia chinensis var. chinensis]
VaccDscaff12-snap-gene-73.45	1.80981	1.97821	1.79404	2.17937	2.97495	2.07517	2.26907	2.09073	1.65949	2.99894	4.15451	3.75873	3.95837	4.09041	3.79005	PSS31358.1	Peroxisomal membrane protein like [Actinidia chinensis var. chinensis]
VaccDscaff12-snap-gene-73.49	4.6879	5.25274	4.87659	2.13175	2.1569	2.70643	1.98932	1.67466	1.23445	4.05584	3.94858	3.59488	5.01621	5.15909	4.69799	EOY02135.1	UDP-Glycosyltransferase superfamily protein [Theobroma cacao]
VaccDscaff12-snap-gene-86.37	0.270601	0.140107	0.11118	0.283274	0.403559	0.396662	0.222646	0.193424	0.0620312	0.803965	0.786179	0.74872	0.632541	0.46443	0.754959	PSS05714.1	G-type lectin S-receptor-like serine/threonine-protein kinase [Actinidia chinensis var. chinensis]
VaccDscaff12-snap-gene-86.39	4.31613	4.50971	4.30896	3.17979	2.70927	2.44409	3.69292	3.23422	3.45847	1.05106	2.12886	2.02743	2.06662	2.4124	2.23718	PSR99743.1	Hepatoma-derived growth factor-related protein like [Actinidia chinensis var. chinensis]
VaccDscaff12-snap-gene-88.38	0.292408	0.302795	0.343256	0.720242	0.767503	0.342902	0.412437	0.456026	0.402181	2.38482	1.51029	1.43832	0.863389	1.56133	0.435093	XP_028056858.1	patatin-like protein 2 [Camellia sinensis]
VaccDscaff12-snap-gene-9.29	3.24898	1.47192	2.47907	3.00101	4.65153	3.42902	5.53735	4.22246	4.84107	11.167	11.3271	9.98837	5.19632	3.71746	7.05012	VaccDscaff12-snap-gene-9.29	-
VaccDscaff12-snap-gene-9.34	1.11259	1.15212	1.56728	1.44498	1.64116	1.09122	2.52039	1.94547	2.27223	0.895624	0.574654	0.69653	0.995498	0.77153	0.401334	AZA07818.1	cyclin B2 [Vaccinium corymbosum]
VaccDscaff1301-augustus-gene-0.5	1.37377	1.42257	2.28254	1.35352	1.51293	0.297415	0.695579	0.988831	0.775179	3.54594	2.72905	3.74258	1.87215	3.22433	2.41102	PSS09929.1	Two-component response regulator like [Actinidia chinensis var. chinensis]
VaccDscaff1301-augustus-gene-0.6	0.107091	0.0739302	0.201142	1.40683	0.408857	0.870717	0	0.185571	1.0147	1.29764	0.516251	0.421416	0.281073	0.290449	0.212464	PSS09928.1	Protein NRT1/ PTR FAMILY 5.4 like [Actinidia chinensis var. chinensis]
VaccDscaff130-augustus-gene-1.30	37.7094	42.3681	41.4338	5.69686	5.21886	5.18862	5.14156	4.83547	7.54937	12.0677	12.1406	11.3148	21.4647	23.9066	21.0102	PSS20862.1	Bark storage protein like [Actinidia chinensis var. chinensis]
VaccDscaff130-augustus-gene-2.38	0.474656	1.16177	0.972559	3.10354	1.40031	0.931075	0.730358	1.974	2.29485	3.90136	1.24808	1.82537	3.14278	1.66769	1.0273	XP_028052220.1	uncharacterized protein LOC114256743 isoform X1 [Camellia sinensis]
VaccDscaff130-augustus-gene-2.43	32.0904	39.3632	35.7379	50.9436	55.3247	58.9502	25.7123	25.9841	23.2242	21.024	20.2628	19.132	46.1776	40.3702	45.9995	XP_028068704.1	probable chlorophyll(ide) b reductase NYC1, chloroplastic isoform X3 [Camellia sinensis]
VaccDscaff130-snap-gene-1.43	0.507837	0.666111	0.826657	0.967343	0.969421	0.952852	0.76405	0.598399	0.931313	1.6725	1.64373	1.43219	1.56613	1.89384	1.81355	XP_006451190.1	protein tesmin/TSO1-like CXC 5 [Citrus clementina]|ESR64430.1 hypothetical protein CICLE_v10007795mg [Citrus clementina]
VaccDscaff1313-processed-gene-0.3	65.828	62.592	56.1869	93.6493	97.0346	100.282	56.2592	54.2095	52.4628	37.5601	35.2712	33.4393	64.7898	68.2026	63.4691	XP_028069486.1	uncharacterized protein LOC114272013 [Camellia sinensis]
VaccDscaff1322-augustus-gene-0.7	1.47945	7.93035	2.53356	2.48655	2.07658	0.816434	1.30932	2.26203	1.11717	1.62233	1.79796	6.42109	4.53965	3.80597	1.38125	PON92020.1	Malic oxidoreductase [Trema orientale]
VaccDscaff1326-augustus-gene-0.7	1.30579	1.16945	1.69029	1.32131	1.61685	1.29124	2.09069	2.31164	1.7151	1.41448	1.45825	1.04157	0.76417	0.933237	0.735178	XP_028071085.1	probable glycerol-3-phosphate dehydrogenase [NAD(+)] 1, cytosolic [Camellia sinensis]
VaccDscaff132-augustus-gene-2.36	18.078	15.4166	18.446	10.0459	13.6725	12.6759	12.5288	11.8368	16.1176	22.2145	21.9055	20.3694	33.3079	33.0193	31.7706	BAS69425.1	isopentenyl diphosphate isomerase [Rhododendron japonicum f. flavum]
VaccDscaff132-augustus-gene-3.31	6.35722	7.91027	7.27012	3.99045	2.49559	2.59723	3.76026	3.41141	3.99582	1.48138	2.01247	1.26091	3.4817	4.48427	3.25482	XP_002270329.1	PREDICTED: omega-hydroxypalmitate O-feruloyl transferase [Vitis vinifera]|CBI38342.3 unnamed protein product, partial [Vitis vinifera]
VaccDscaff132-processed-gene-0.1	2.60149	2.04365	3.11706	0.707071	0.770592	0.757421	0.506119	0.746144	1.06932	2.59205	2.87267	1.94153	6.00384	5.83917	4.7163	PSR98831.1	C-type lectin domain family 6 member A like [Actinidia chinensis var. chinensis]
VaccDscaff132-processed-gene-1.4	0.0542521	0.168538	0.152847	0.427618	0.258907	0.559861	0.204058	0.056406	0.149238	0.960789	1.34502	1.28093	0.373775	0.71731	0.430535	PSR98849.1	Myb-like protein [Actinidia chinensis var. chinensis]
VaccDscaff132-snap-gene-3.43	8.24193	5.58444	5.06452	5.51386	5.43864	4.3911	5.54944	3.9143	4.10523	3.1298	3.25841	2.70275	2.50369	1.55232	3.22995	PSS35063.1	Endonuclease [Actinidia chinensis var. chinensis]
VaccDscaff1334-snap-gene-0.10	25.0818	28.4097	25.9392	14.6441	16.6099	13.7696	22.1873	19.8962	27.8253	19.6264	21.0474	19.3134	12.8002	17.2584	12.3481	KJB15835.1	hypothetical protein B456_002G198900 [Gossypium raimondii]
VaccDscaff1338-augustus-gene-0.7	29.1648	31.468	26.623	26.6249	21.5102	19.9945	30.4928	30.6408	34.5968	7.69904	7.79516	10.5337	18.8689	24.0618	14.6677	PSR88153.1	Kirola like [Actinidia chinensis var. chinensis]
VaccDscaff1339-augustus-gene-0.5	0.101863	0	0.0956615	4.91772	6.12515	6.21159	6.13022	4.34221	5.97778	3.32311	3.26197	3.6076	5.31362	4.86927	6.06278	XP_028123918.1	uncharacterized protein LOC114321003 [Camellia sinensis]
VaccDscaff133-augustus-gene-0.14	37.282	35.7328	37.7882	20.9814	21.1893	19.5821	49.2389	58.1433	57.3629	43.4659	48.1092	47.7754	62.3443	63.9331	67.0241	BAM42668.1	anthocyanidin reductase [Vaccinium ashei]
VaccDscaff133-augustus-gene-1.26	2.98224	2.92348	3.17409	5.9549	4.59225	4.36454	4.67379	5.45713	5.68785	7.74616	7.10604	8.25395	5.12683	4.61035	3.78665	AOY34390.1	transcription factor BHLH019, partial [Vaccinium corymbosum]
VaccDscaff133-augustus-gene-2.18	2.84857	4.56228	3.92353	1.72136	1.74006	1.56779	2.07143	1.50057	2.01992	1.69928	1.88324	1.9056	2.056	1.85419	1.84613	PSS10317.1	G-type lectin S-receptor-like serine/threonine-protein kinase [Actinidia chinensis var. chinensis]
VaccDscaff133-processed-gene-0.4	0.423275	0.876621	0.397504	2.75242	1.2928	3.25617	2.06968	1.23222	1.78534	0.946872	1.57407	0.666254	1.33312	1.63589	1.51156	PSS10326.1	Pentatricopeptide repeat-containing protein [Actinidia chinensis var. chinensis]
VaccDscaff133-snap-gene-3.66	0.162832	0.809358	0.611672	0.160431	0.124333	0.366625	0.214361	0.474031	0.149307	0.0607097	0.0672821	0.192229	0.22437	0.264976	0.226136	PSS24732.1	G-type lectin S-receptor-like serine/threonine-protein kinase [Actinidia chinensis var. chinensis]
VaccDscaff1340-snap-gene-0.8	0.072788	0.188434	0.239247	1.03987	0.903153	0.751145	0.718665	0.756778	0.734165	0.305303	0.37595	0.572859	0.46566	0.666269	0.541531	PSS10076.1	Ent-kaurenoic acid oxidase [Actinidia chinensis var. chinensis]
VaccDscaff1349-processed-gene-0.5	12.8135	16.1769	18.2973	22.1363	30.9938	24.2066	45.2244	37.2292	44.4217	19.6329	19.7638	20.8943	26.7777	27.4924	23.5061	XP_028115814.1	uncharacterized protein LOC114313615 [Camellia sinensis]
VaccDscaff134-augustus-gene-0.21	5.20387	5.2925	3.92708	4.30314	3.81386	3.6615	2.88357	2.12554	2.55624	3.72448	3.26375	3.56534	4.11573	5.48168	3.68723	PSS04465.1	Protein of unknown function DUF688 protein [Actinidia chinensis var. chinensis]
VaccDscaff134-augustus-gene-1.22	0.649632	0.407165	0.337149	0.589523	1.17483	0.641527	1.02882	1.40417	0.799457	0.318692	0.61809	0.605458	0.403823	0.260809	0.440919	XP_004486931.2	uncharacterized protein LOC101513206 [Cicer arietinum]|XP_027187376.1 uncharacterized protein LOC101513206 [Cicer arietinum]
VaccDscaff134-augustus-gene-2.26	2.39838	1.16252	1.84501	0.904985	1.92387	1.14895	3.21493	3.68734	2.90103	3.37704	4.1907	2.48498	2.58656	2.1279	5.61881	XP_023887017.1	calcineurin B-like protein 4 [Quercus suber]|XP_023887018.1 calcineurin B-like protein 4 [Quercus suber]|XP_023887020.1 calcineurin B-like protein 4 [Quercus suber]|XP_023887021.1 calcineurin B-like protein 4 [Quercus suber]|XP_023887022.1 calcineurin B-like protein 4 [Quercus suber]
VaccDscaff134-augustus-gene-2.29	4.71878	3.59851	3.43525	2.59491	2.79311	2.29925	3.1989	3.23272	3.15289	1.67068	2.07827	1.54741	1.90815	1.86019	1.19745	XP_028058721.1	probable pectinesterase/pectinesterase inhibitor 61 [Camellia sinensis]
VaccDscaff134-augustus-gene-3.40	32.7314	25.9098	31.8744	39.92	41.8468	41.628	84.0178	86.2953	92.3949	49.462	45.0559	47.8173	39.5808	44.6683	39.6674	XP_028112640.1	uncharacterized protein LOC114310753 [Camellia sinensis]
VaccDscaff134-augustus-gene-3.43	0.914149	0.867736	0.894261	4.05302	1.05429	1.07201	0.573064	1.38606	1.39703	1.42012	6.25608	6.7449	2.06188	5.15234	7.33009	PSS04447.1	Plastid-lipid-associated protein [Actinidia chinensis var. chinensis]
VaccDscaff134-processed-gene-0.5	0.03036	0.157192	0.057023	0.538422	0.463638	0.626607	0.285482	0.157826	0.139191	0.0565964	0.0627236	0.0896025	0.0896434	0.0926338	0.0602328	PSS04463.1	3-oxoacyl-[acyl-carrier-protein] synthase [Actinidia chinensis var. chinensis]
VaccDscaff134-snap-gene-1.27	1.89619	1.35938	1.23282	1.58081	2.08828	1.23155	2.33166	4.54955	2.54117	0.679777	0.301348	0.717474	1.29204	1.1868	1.15753	PSS04463.1	3-oxoacyl-[acyl-carrier-protein] synthase [Actinidia chinensis var. chinensis]
VaccDscaff1351-snap-gene-0.4	0.375323	0.388655	0.430798	0.493052	0.398034	0.352108	0.588208	0.173433	0.611819	1.7103	2.15393	1.18976	1.31343	1.61173	1.32377	PSS11525.1	ATP-dependent RNA helicase [Actinidia chinensis var. chinensis]
VaccDscaff1368-augustus-gene-0.2	36.325	45.724	42.2842	21.8594	20.8647	18.9777	40.2933	39.2371	37.0974	30.6143	31.0076	32.7399	26.7605	20.6846	25.4608	XP_027080661.1	O-glucosyltransferase rumi homolog isoform X1 [Coffea arabica]
VaccDscaff136-processed-gene-0.12	49.6049	56.5037	58.5987	108.808	131.323	132.017	88.6249	74.3756	93.3635	51.3466	54.7479	60.6151	97.3883	101.699	96.0831	XP_028101880.1	non-specific lipid-transfer protein 2-like [Camellia sinensis]
VaccDscaff136-processed-gene-3.11	71.6577	68.4952	67.2948	78.9943	69.8293	70.5162	83.8734	78.1495	68.4627	155.535	131.998	161.696	108.997	67.7837	102.399	VaccDscaff136-processed-gene-3.11	-
VaccDscaff136-processed-gene-3.2	21.8416	19.2584	19.4963	19.815	20.2277	22.1812	18.7758	19.1862	18.5072	39.5072	41.327	43.4	27.9533	25.5134	26.8148	XP_028063303.1	LOW QUALITY PROTEIN: CBL-interacting serine/threonine-protein kinase 6 [Camellia sinensis]
VaccDscaff136-snap-gene-1.37	0.810731	0.869513	0.761369	1.19817	0.967263	1.22237	1.2252	1.17406	1.11509	1.1605	2.48254	1.85152	1.88087	0.854012	1.37867	XP_028118298.1	eukaryotic translation initiation factor-like [Camellia sinensis]
VaccDscaff137-augustus-gene-1.34	1.27628	2.71876	0.27396	0.395203	0.417655	2.18942	0.480047	1.89565	0.534983	1.86939	1.01705	0.6816	0.323011	0.593398	0.289381	XP_028084809.1	uncharacterized protein LOC114285917 [Camellia sinensis]
VaccDscaff137-augustus-gene-1.38	4.45739	3.31385	3.11266	2.08323	1.58176	1.34028	2.20316	1.6042	1.99118	1.54469	0.944507	1.74279	2.02481	1.85987	1.47388	PSR91803.1	Molybdate transporter like [Actinidia chinensis var. chinensis]
VaccDscaff137-augustus-gene-3.22	1.40775	1.63998	1.56075	3.50603	3.86298	3.19165	2.40848	1.68726	2.15138	8.21919	8.01835	7.90558	5.34977	4.51406	6.07073	PSS01174.1	E3 ubiquitin-protein like [Actinidia chinensis var. chinensis]
VaccDscaff137-processed-gene-1.11	0.258903	0.5362	0	0	0	0	0	0	0.237399	1.44793	1.33723	1.27352	1.01928	2.6332	1.28413	GAV76299.1	hypothetical protein CFOL_v3_19774, partial [Cephalotus follicularis]
VaccDscaff137-processed-gene-1.9	19.0546	16.0605	16.4148	4.56001	5.92131	4.71151	9.44488	10.8526	10.9708	2.79948	1.37326	2.51878	1.93841	2.25345	1.90483	PSR91803.1	Molybdate transporter like [Actinidia chinensis var. chinensis]
VaccDscaff137-processed-gene-3.8	0.414245	0.3064	0.389023	0.757969	0.790761	1.44346	0.890341	0.430691	0.542626	0.110318	0.244522	0.0582179	0.232978	0.24075	0.293515	PSR91798.1	Pentatricopeptide repeat-containing protein [Actinidia chinensis var. chinensis]
VaccDscaff1386-augustus-gene-0.5	0.403922	1.15024	0.900908	0.198984	0.578292	0.0947347	0.379818	0.262474	0.185186	0.188246	0.0521564	0	0.198776	0.154055	0.0500852	ALC78985.1	NAC transcription factors 8 [Manihot esculenta]|OAY56260.1 hypothetical protein MANES_02G001600 [Manihot esculenta]
VaccDscaff138-augustus-gene-0.18	7.72232	7.78803	6.81071	7.2115	8.78069	6.6777	5.49347	4.74753	6.40361	11.3289	13.5265	13.0802	15.0689	11.6104	14.5214	AYP64306.1	3-dehydroquinate dehydratase/shikimate dehydrogenase [Camellia sinensis]
VaccDscaff138-augustus-gene-0.20	3.48896	3.50967	4.11907	1.9643	1.33203	1.87038	3.09328	1.76192	2.46793	2.97328	1.75056	3.3343	2.25659	6.28589	3.06543	OVA15077.1	Acyl carrier protein (ACP) [Macleaya cordata]
VaccDscaff138-augustus-gene-1.48	20.2099	19.3215	21.3519	66.5916	68.0635	75.8396	99.6454	93.2651	91.9251	59.5694	60.9824	60.0824	41.1347	36.1511	40.6232	PSR85159.1	Inactive beta-amylase [Actinidia chinensis var. chinensis]
VaccDscaff138-augustus-gene-1.49	7.66069	11.0493	10.9627	10.5129	10.6196	10.5236	12.8634	11.4731	12.7944	5.01532	4.05095	3.85793	4.3085	4.54498	5.06616	XP_028114366.1	CASP-like protein 1 [Camellia sinensis]
VaccDscaff138-augustus-gene-1.50	3.55518	3.80419	4.34034	6.65526	6.73001	6.39263	5.96173	6.96142	8.69305	10.0517	8.99763	7.9277	9.56425	5.48403	6.11288	PSR85155.1	Lipase [Actinidia chinensis var. chinensis]
VaccDscaff138-augustus-gene-2.29	1.12136	1.02459	1.36282	2.07968	1.63692	2.56813	1.24052	1.98886	1.63306	0.891504	0.88581	1.03828	1.59059	2.2139	2.06115	XP_028102410.1	zinc finger CCCH domain-containing protein 32-like isoform X2 [Camellia sinensis]
VaccDscaff138-processed-gene-2.13	121.86	105.262	99.9941	41.9034	40.8816	38.202	62.3995	52.3728	58.3586	17.7125	16.8258	24.0361	89.0632	121.792	81.3864	XP_027329295.1	monothiol glutaredoxin-S2 [Abrus precatorius]
VaccDscaff138-processed-gene-3.22	2.86553	3.90437	2.97433	3.86344	2.59108	1.98084	4.67996	5.01776	4.14871	12.0895	12.6193	14.8371	3.71097	4.60171	4.33861	XP_021650720.1	protein SRC2-like isoform X1 [Hevea brasiliensis]|XP_021650721.1 protein SRC2-like isoform X2 [Hevea brasiliensis]
VaccDscaff138-snap-gene-3.63	9.38854	7.9608	9.20026	8.78091	8.50645	7.40369	6.07743	6.01238	7.673	12.9996	11.3147	11.5118	13.325	15.2918	15.1846	PSS02904.1	DNA-directed RNA polymerase III subunit 2 like [Actinidia chinensis var. chinensis]
VaccDscaff1393-processed-gene-0.0	53.5142	56.2655	55.2688	343.321	374.392	371.46	387.122	374.103	410.125	229.244	206.558	203.852	260.118	327.816	291.356	PSS29302.1	Basic secretory protease [Actinidia chinensis var. chinensis]
VaccDscaff1393-processed-gene-0.1	0.754697	0.521004	1.06312	2.23071	2.76126	2.24205	1.18277	1.96165	1.15335	4.10343	2.85854	2.84608	1.48559	2.55858	0.873416	XP_028095939.1	uncharacterized protein LOC114295849 [Camellia sinensis]
VaccDscaff1395-processed-gene-0.0	2.97176	2.51781	2.36797	1.59706	2.23476	3.12588	2.4557	2.71522	0.990881	0.923315	1.39537	0.797332	1.77266	0.641128	2.41193	XP_028124045.1	uncharacterized protein LOC114321098 [Camellia sinensis]
VaccDscaff1395-processed-gene-0.2	5.21427	5.39949	6.01898	5.67254	4.35471	3.26117	6.23102	4.74362	4.48235	2.93635	2.58095	3.09919	3.42136	2.87258	5.49572	PSR93608.1	Ankyrin repeat-containing protein [Actinidia chinensis var. chinensis]
VaccDscaff1397-augustus-gene-0.2	11.6575	8.84115	10.3309	16.7161	17.6041	14.4792	17.9094	21.9076	24.5902	31.5262	26.6284	35.5358	22.4624	23.4344	19.7619	RZS18145.1	hypothetical protein BHM03_00050376 [Ensete ventricosum]
VaccDscaff1399-processed-gene-0.1	1.78683	2.4504	1.76875	0.951615	0.64531	0.362446	0.454109	0.853571	0.487098	0.450132	0.299318	0.237547	0.522843	0.442051	0.479054	PSS31312.1	BEL1-like homeodomain protein 6 [Actinidia chinensis var. chinensis]
VaccDscaff139-augustus-gene-1.25	0.551976	1.30648	0.740527	0.893448	0.790259	1.18362	1.81663	0.983811	1.98836	1.17598	4.35788	1.47392	2.01786	0.962389	2.19019	XP_025012663.1	NADP-dependent malic enzyme [Ricinus communis]|EEF45867.1 malic enzyme, putative [Ricinus communis]
VaccDscaff139-augustus-gene-1.26	0.30393	0.419634	0.475708	1.04807	1.25705	0.712827	0.666848	3.10729	0.836056	0.944299	1.93608	1.29566	0.897409	1.0819	1.10547	XP_028052496.1	uncharacterized protein LOC114256980 [Camellia sinensis]
VaccDscaff139-augustus-gene-2.22	0.29066	2.30755	1.12218	0.54093	0.462373	0.727153	0.516261	1.64531	1.42143	1.11379	1.13428	0.667206	0.635725	0.229926	0.256292	PSR91780.1	Nuclear pore complex protein [Actinidia chinensis var. chinensis]
VaccDscaff13-augustus-gene-102.20	168.945	172.035	158.819	88.2214	92.6198	95.193	150.131	141.815	151.944	103.711	104.465	106.528	109.093	125.296	111.304	ALP43794.1	transcription factor MYB4, partial [Vaccinium corymbosum]
VaccDscaff13-augustus-gene-104.25	21.0537	20.9662	18.2926	11.9615	10.2308	10.0199	10.8741	11.4641	9.58206	11.6383	11.3902	12.4727	17.1672	15.0438	15.2444	XP_028091825.1	probable serine/threonine-protein kinase PBL7, partial [Camellia sinensis]
VaccDscaff13-augustus-gene-105.26	0.450266	0.932521	2.53711	5.76716	3.54553	3.80174	12.4902	11.8206	11.0442	6.71502	7.32571	6.42295	6.20431	5.60987	5.47151	AYC35399.1	transcription factor MYB1 [Vaccinium corymbosum]
VaccDscaff13-augustus-gene-108.11	11.4219	16.7654	8.33126	8.24894	4.92167	4.83755	3.44107	4.15062	5.33829	2.89413	3.0929	2.72734	9.82292	9.4175	7.9202	XP_020240914.1	tubulin alpha chain-like [Asparagus officinalis]|AAV92352.1 alpha tubulin 1 [Pseudotsuga menziesii var. menziesii]|AAV92353.1 alpha tubulin 1 [Pseudotsuga menziesii var. menziesii]|AAV92354.1 alpha tubulin 1 [Pseudotsuga menziesii var. menziesii]|AAV92355.1 alpha tubulin 1 [Pseudotsuga menziesii var. menziesii]|AAV92356.1 alpha tubulin 1 [Pseudotsuga menziesii var. menziesii]|AAV92357.1 alpha tub…
VaccDscaff13-augustus-gene-109.17	95.726	106.605	97.5118	71.2898	68.3462	64.3017	65.1556	66.0204	68.4083	25.4657	25.9705	22.9233	38.5583	40.3296	33.9281	XP_012854230.1	PREDICTED: probable xyloglucan endotransglucosylase/hydrolase protein 7 [Erythranthe guttata]|EYU44533.1 hypothetical protein MIMGU_mgv1a011266mg [Erythranthe guttata]
VaccDscaff13-augustus-gene-11.31	1.39179	1.6272	1.51787	1.2828	2.39971	1.09511	0.717693	1.49373	1.27619	2.51085	2.64355	1.41338	2.51874	2.42011	2.62764	XP_004152277.1	PREDICTED: bifunctional aspartate aminotransferase and glutamate/aspartate-prephenate aminotransferase [Cucumis sativus]|KGN52768.1 hypothetical protein Csa_4G000870 [Cucumis sativus]
VaccDscaff13-augustus-gene-11.33	110.008	115.799	106.142	14.8571	15.535	16.6168	74.8139	73.8114	71.3293	130.782	128.77	131.488	103.137	72.7397	96.3513	BAT73367.1	hypothetical protein VIGAN_01084200 [Vigna angularis var. angularis]
VaccDscaff13-augustus-gene-11.37	7.50483	6.10014	6.89633	2.46473	2.0796	2.42258	5.91874	6.04086	6.51151	4.73867	4.00128	5.39839	3.01813	3.28295	1.68104	XP_028096039.1	FCS-Like Zinc finger 6-like [Camellia sinensis]
VaccDscaff13-augustus-gene-110.31	4.18718	4.71114	4.83969	7.10053	6.64803	6.08115	16.5821	14.6928	19.8246	10.0948	8.73389	8.39696	6.41948	5.40517	4.83254	PSS31511.1	Squalene monooxygenase [Actinidia chinensis var. chinensis]
VaccDscaff13-augustus-gene-112.26	1.65208	2.28103	1.81008	2.57723	3.41651	3.48727	3.75428	2.86279	4.29211	6.15957	7.39527	5.0113	6.63962	7.98129	8.60386	PSS36011.1	Hordoindoline-B1 like [Actinidia chinensis var. chinensis]
VaccDscaff13-augustus-gene-112.28	6.29932	6.48017	6.38282	7.96222	6.96179	6.95944	6.11825	5.42912	6.34611	12.6702	14.1703	13.5766	7.6276	7.62915	9.4554	PSS21213.1	ACT domain-containing protein [Actinidia chinensis var. chinensis]
VaccDscaff13-augustus-gene-112.29	45.2556	48.6485	50.1908	54.1431	47.7199	47.1065	82.2729	75.2838	94.1581	85.0677	79.9186	82.6829	86.7507	116.823	91.4954	XP_021274350.1	phytosulfokines 3-like [Herrania umbratica]
VaccDscaff13-augustus-gene-114.33	0.400452	0.777518	1.17522	1.82478	1.52886	1.36185	1.97691	2.39401	2.38674	1.21308	1.9132	1.92053	0.788272	0.916388	0.446894	RZB78378.1	hypothetical protein D0Y65_028997 [Glycine soja]
VaccDscaff13-augustus-gene-115.18	0.496405	0.390669	0.764538	1.91722	2.38795	1.82555	1.71776	1.98188	1.47476	2.8502	2.72802	3.06686	2.28654	0.96936	1.87121	XP_028074465.1	calcium-transporting ATPase 2, plasma membrane-type-like [Camellia sinensis]
VaccDscaff13-augustus-gene-123.28	0.782109	1.04129	0.818432	0.770578	0.490552	0.356385	0.483286	0.81316	0.450779	0.354084	0.323167	0.395703	0.439871	0.40909	0.354667	PSS21271.1	Filament-like plant protein [Actinidia chinensis var. chinensis]
VaccDscaff13-augustus-gene-127.15	2.73537	1.67854	1.90283	1.49724	1.54714	1.33061	1.0479	1.05332	0.743161	3.11619	2.82563	1.89366	2.39309	3.29723	1.90945	XP_028114033.1	uncharacterized protein LOC114312053 [Camellia sinensis]
VaccDscaff13-augustus-gene-128.18	8.98817	9.54209	9.68224	13.0602	14.0938	15.4118	10.7956	9.93398	9.59214	5.70253	7.88035	6.05591	8.21453	7.68195	8.72875	PSS21283.1	Red chlorophyll catabolite reductase [Actinidia chinensis var. chinensis]
VaccDscaff13-augustus-gene-13.34	1.11162	0.26564	3.13182	1.01098	2.6933	0.481322	0.241219	0.533424	0.392035	0.797023	0.618317	1.00947	2.7773	2.00027	2.5447	RXH75592.1	hypothetical protein DVH24_039291 [Malus domestica]
VaccDscaff13-augustus-gene-13.35	1.56489	0.648193	1.35205	3.88539	2.92751	2.64258	2.00125	2.47307	2.12367	3.32566	2.32781	2.15531	2.34112	1.4006	1.73862	XP_028063488.1	perakine reductase-like [Camellia sinensis]
VaccDscaff13-augustus-gene-13.36	3.82286	3.86441	3.29093	3.31811	2.86689	3.37293	3.20958	2.12927	3.25496	7.33861	6.01755	5.55174	3.49382	2.82349	3.47618	PSS21500.1	Protein SENSITIVE TO PROTON RHIZOTOXICITY like [Actinidia chinensis var. chinensis]
VaccDscaff13-augustus-gene-131.20	2.65218	2.19711	2.34837	5.00217	3.90559	2.91467	6.55541	5.83008	6.53136	7.98125	5.94905	4.99467	4.32572	4.00761	3.15708	XP_028078170.1	peptidyl-prolyl cis-trans isomerase CYP40-like [Camellia sinensis]
VaccDscaff13-augustus-gene-134.25	1.30427	0.779192	0.847979	6.47462	4.7401	5.92974	5.18876	4.12031	4.13978	1.58976	1.08821	1.67792	2.46865	2.44896	2.48809	KZV34660.1	hypothetical protein F511_12463 [Dorcoceras hygrometricum]
VaccDscaff13-augustus-gene-136.46	0.445531	0.415221	0.543926	0.658443	0.595338	0.501568	0.460838	0.694829	0.653641	1.49499	1.61082	1.13959	0.833158	1.40471	0.883913	XP_028074398.1	geraniol 8-hydroxylase-like [Camellia sinensis]
VaccDscaff13-augustus-gene-138.27	1.88757	2.48289	2.34756	2.41263	1.36338	1.53152	1.39116	1.27298	1.54368	5.51591	5.69147	5.62104	5.92487	5.49989	6.12334	XP_028078150.1	geraniol 8-hydroxylase-like [Camellia sinensis]
VaccDscaff13-augustus-gene-14.23	47.1903	49.0405	47.9051	24.1573	24.7647	26.7047	62.5739	65.1711	56.3212	62.5739	69.1313	67.4895	57.3551	42.5298	63.1375	NP_001268127.1	3-deoxy-D-arabino-heptulosonate-7-phosphate synthase [Vitis vinifera]|ACM45080.1 3-deoxy-D-arabino-heptulosonate-7-phosphate synthase 01 [Vitis vinifera]
VaccDscaff13-augustus-gene-147.18	1.11489	1.09677	1.43964	2.4166	1.7558	2.24876	2.09672	1.62282	1.89124	0.961243	0.83497	0.959707	1.31677	1.19061	0.967705	XP_028102571.1	BTB/POZ domain-containing protein At3g50780-like [Camellia sinensis]
VaccDscaff13-augustus-gene-15.39	1.50446	1.33535	1.81654	2.47047	1.43595	1.88188	2.5599	1.19177	2.23348	2.73782	3.10822	3.0306	3.7371	3.57031	3.34012	XP_019707486.1	PREDICTED: serine/threonine-protein kinase SAPK1 isoform X1 [Elaeis guineensis]
VaccDscaff13-augustus-gene-15.40	48.8697	44.2292	47.8394	18.9177	20.9979	19.1685	11.1593	9.54504	11.6518	21.445	20.4705	20.7618	33.223	29.4349	32.0408	PSS36680.1	LanC-like protein [Actinidia chinensis var. chinensis]
VaccDscaff13-augustus-gene-151.17	3.68576	3.18057	3.40891	1.98077	2.23867	1.41455	2.5731	2.38054	2.56032	2.1862	2.88438	2.08768	2.47339	1.53354	2.32667	XP_018836403.1	PREDICTED: dolichol-phosphate mannosyltransferase subunit 1 [Juglans regia]
VaccDscaff13-augustus-gene-151.21	3.52807	2.25846	2.22892	1.83283	1.16328	1.4443	1.26669	1.53395	1.05874	2.09267	2.12043	1.70387	2.14659	2.74013	2.35439	XP_028078616.1	calcium uniporter protein 2, mitochondrial-like isoform X2 [Camellia sinensis]
VaccDscaff13-augustus-gene-154.14	1.59911	2.12903	1.35872	1.53802	1.34458	0.928694	1.39627	0.791711	0.977524	0.851721	0.707947	0.898953	1.16168	1.08426	1.09529	XP_028109162.1	G-box-binding factor 1-like isoform X2 [Camellia sinensis]
VaccDscaff13-augustus-gene-159.12	2.12683	2.76377	2.62395	8.17644	9.03537	7.86374	5.13701	4.68268	4.85632	6.02493	6.07409	5.62057	7.5112	5.72589	6.16382	XP_015871544.1	cytochrome P450 90B1-like [Ziziphus jujuba]
VaccDscaff13-augustus-gene-172.21	1.84793	0.757457	1.30157	0.037931	0.0734908	0.0361173	0.144805	0.320216	0.317708	0.179421	0.039769	0.113622	2.87975	3.9547	2.78785	PON71455.1	SAM dependent carboxyl methyltransferase [Parasponia andersonii]
VaccDscaff13-augustus-gene-173.22	0	0	0.0453055	0.095063	0.0460458	0.135777	0.0907277	0.0501581	0.0884716	0.629533	0.299008	0.189841	0.569783	0.686922	0.765692	PSS36503.1	Protein HYPER-SENSITIVITY-RELATED like [Actinidia chinensis var. chinensis]
VaccDscaff13-augustus-gene-176.20	33.3781	29.051	26.0289	85.8365	82.1857	73.4877	43.3844	47.7938	48.1943	301.977	275.749	302.014	108.286	123.758	97.9897	VaccDscaff13-augustus-gene-176.20	-
VaccDscaff13-augustus-gene-176.23	0.199583	0.0688907	0.124954	0.524373	0.444485	0.561714	0.125115	0.345844	0.183005	0.310048	0.137446	4.31959	0.589305	0.202988	0.131988	XP_023894403.1	uncharacterized protein LOC112006354 [Quercus suber]
VaccDscaff13-augustus-gene-179.14	0.770745	1.14018	1.05988	0.379691	0.551734	0.568128	1.11301	4.49325	1.76682	2.8223	1.16583	1.67897	1.46299	1.17584	0.928396	PSS36522.1	Beta-galactosidase [Actinidia chinensis var. chinensis]
VaccDscaff13-augustus-gene-179.16	42.4381	49.8323	45.9379	135.727	121.012	118.695	196.544	206.319	240.268	168.822	173.442	184.687	134.024	171.169	120.129	XP_028099614.1	thioredoxin H-type-like [Camellia sinensis]
VaccDscaff13-augustus-gene-18.30	4.7289	4.73892	4.58424	2.029	2.69357	1.93198	4.37497	4.28224	4.68581	1.91951	2.52126	2.70127	3.67841	3.49083	2.72378	PSS21477.1	Very-long-chain (3R)-3-hydroxyacyl-CoA dehydratase PASTICCINO 2A like [Actinidia chinensis var. chinensis]
VaccDscaff13-augustus-gene-200.23	1.28443	0.838515	1.54712	5.52966	5.17027	2.2528	1.20778	1.50961	3.12359	2.16018	0.951847	2.52719	1.26417	0.624774	1.21873	XP_028053275.1	CRM-domain containing factor CFM3, chloroplastic/mitochondrial [Camellia sinensis]
VaccDscaff13-augustus-gene-206.27	20.3798	20.8134	21.0705	14.4608	14.0981	13.7694	16.4385	18.03	16.9727	10.2822	12.0713	11.1283	12.9736	14.4998	13.7712	PSR89216.1	Protein ASPARTIC PROTEASE IN GUARD CELL 1 like [Actinidia chinensis var. chinensis]
VaccDscaff13-augustus-gene-217.32	2.26159	2.05806	2.51006	3.64623	2.22401	2.76465	1.86886	2.20887	2.63931	0.766549	1.69907	1.01132	1.75376	1.60316	1.90353	XP_028126082.1	peptidyl-prolyl cis-trans isomerase CYP26-2, chloroplastic [Camellia sinensis]
VaccDscaff13-augustus-gene-23.31	1.54802	1.7894	1.38615	1.27691	0.824663	1.08076	1.25253	1.27261	1.45245	0.402668	0.483449	0.566663	1.09841	1.06182	1.07135	XP_028102711.1	probable inactive receptor kinase RLK902 [Camellia sinensis]
VaccDscaff13-augustus-gene-238.27	10.7183	9.05316	9.2308	6.37512	7.77875	7.32143	9.38202	11.1439	9.7375	18.1394	20.1542	17.9791	17.5497	20.8479	18.5209	BAO58432.1	flavonoid 3&apos;-hydroxylase [Vaccinium ashei]
VaccDscaff13-augustus-gene-24.19	1.75033	2.37891	1.13009	0.215565	0.313241	0.513146	0.205735	0.113739	0.200619	0	0	0.107621	0.10767	0.111262	0.217036	XP_010101069.2	protein TPX2 [Morus notabilis]
VaccDscaff13-augustus-gene-24.20	0.953853	0.705526	0.831794	0.604151	0.260119	0.191755	0.832864	1.27507	1.18699	1.46063	1.54837	1.60865	0.670578	0.277179	1.8924	XP_028119910.1	protein OPI10 homolog [Camellia sinensis]
VaccDscaff13-augustus-gene-246.30	7.89566	6.53151	6.77571	11.043	11.9105	12.0049	17.8358	15.5219	18.8902	10.9546	12.8906	13.6602	8.35174	9.96874	10.173	XP_028067157.1	probable receptor-like protein kinase At5g61350 [Camellia sinensis]
VaccDscaff13-augustus-gene-248.38	3.59002	3.57726	3.75312	3.87078	4.33166	5.27437	5.03183	4.01425	4.2856	1.70468	2.30906	2.46559	1.6667	1.92897	2.01579	XP_028126694.1	transcription factor bHLH25-like [Camellia sinensis]
VaccDscaff13-augustus-gene-25.25	0.428365	0.554477	0.670473	2.18059	2.01022	2.57866	9.09661	10.7631	7.88844	4.65821	3.9825	3.65228	1.3351	1.37963	1.84136	ARM20190.1	REVEILLE [Camellia sinensis]
VaccDscaff13-augustus-gene-251.11	2.99224	3.56001	2.27196	1.31725	1.7622	1.67235	2.39462	1.91957	2.15994	3.0264	2.76215	3.69529	3.50899	4.20881	3.09454	XP_028056118.1	NAC domain-containing protein 100-like [Camellia sinensis]
VaccDscaff13-augustus-gene-252.24	2.8922	2.03429	2.51111	3.60227	3.02091	3.12286	2.10384	2.6666	2.35175	5.84935	3.83319	5.2074	5.37091	7.2151	6.71236	XP_028073261.1	UDP-galactose/UDP-glucose transporter 3-like [Camellia sinensis]|XP_028073262.1 UDP-galactose/UDP-glucose transporter 3-like [Camellia sinensis]|XP_028073263.1 UDP-galactose/UDP-glucose transporter 3-like [Camellia sinensis]|XP_028073264.1 UDP-galactose/UDP-glucose transporter 3-like [Camellia sinensis]
VaccDscaff13-augustus-gene-253.26	0	0	0	0	0	0	0.296091	0.736612	0.505274	0	0	0	0	0	0
VaccDscaff13-augustus-gene-254.20	27.1908	28.8507	27.6033	12.2158	12.8849	13.2036	9.81313	8.21232	9.52521	25.4781	24.676	24.395	26.2908	24.7334	24.2659	PSS07921.1	Cyclic dof factor like [Actinidia chinensis var. chinensis]
VaccDscaff13-augustus-gene-259.19	1.43336	1.48427	1.79478	1.08633	1.5084	0.689591	0.760309	1.37563	1.68501	0.616625	0.531518	0.650819	0.614944	1.08402	0.255206	XP_028055925.1	uncharacterized protein LOC114260062 [Camellia sinensis]
VaccDscaff13-augustus-gene-26.16	1.12418	1.05829	1.24769	1.00692	1.17053	1.53404	1.72979	1.7001	0.9371	14.2887	13.3019	14.679	9.05281	8.41932	13.1792	PSS21435.1	Glutathione S-transferase [Actinidia chinensis var. chinensis]
VaccDscaff13-augustus-gene-266.32	1.19182	1.14274	1.51307	0.717599	1.01115	0.62117	1.22447	0.665465	1.45711	0.864024	0.615577	0.564533	0.71685	0.381605	0.810069	PSS07885.1	Pectate lyase [Actinidia chinensis var. chinensis]
VaccDscaff13-augustus-gene-268.27	30.102	30.5545	30.6561	19.7591	21.5673	18.5163	21.9574	23.1632	24.2153	50.9334	49.5557	50.7497	29.1973	31.383	28.206	XP_028077250.1	polyol transporter 5-like [Camellia sinensis]
VaccDscaff13-augustus-gene-270.44	5.27008	4.67767	4.71353	3.41213	3.68873	4.04946	4.53081	2.71356	3.26759	8.37411	8.03636	10.2211	7.50874	10.1585	9.31046	PSS26057.1	Polyol transporter like [Actinidia chinensis var. chinensis]
VaccDscaff13-augustus-gene-28.27	0.561476	0.452216	0.566349	0.573687	0.635149	0.799876	0.273762	0.389178	0.286023	1.86079	2.01927	1.59573	0.777763	0.528756	0.742629	PSS21432.1	Helicase MAGATAMA 3 [Actinidia chinensis var. chinensis]
VaccDscaff13-augustus-gene-282.27	4.46808	3.73129	2.8876	7.10033	7.74966	6.44533	5.78263	7.59259	8.72257	9.94143	10.2733	11.6743	8.08593	8.11135	9.19808	XP_026394093.1	purple acid phosphatase-like [Papaver somniferum]
VaccDscaff13-augustus-gene-286.29	1.80948	2.15658	1.15425	1.24459	1.14052	0.736675	0.449451	0.425958	0.281748	0.190935	0.317409	0.302285	0.840065	0.763918	0.304804	PSS16373.1	Protein trichome birefringence-like [Actinidia chinensis var. chinensis]
VaccDscaff13-augustus-gene-287.20	3.18759	1.16189	3.35273	0.552744	1.16829	0.263158	1.22292	0.636315	0.561183	1.18845	1.39614	1.78118	1.20473	1.65989	1.06244	PSS19122.1	Kinesin-like protein [Actinidia chinensis var. chinensis]
VaccDscaff13-augustus-gene-295.18	0.46531	0.407709	0.705889	0.634776	0.44412	0.369371	2.79353	3.1632	2.16613	3.33623	3.4386	4.19028	2.28986	1.31053	1.95282	PSS26001.1	Alkaline/neutral invertase [Actinidia chinensis var. chinensis]
VaccDscaff13-augustus-gene-3.31	2.59805	2.97058	2.79568	6.50602	5.57941	7.10895	4.93691	5.34612	5.0623	3.58198	4.47297	3.72737	3.83561	3.24792	3.75843	GAV65436.1	E1_dh domain-containing protein [Cephalotus follicularis]
VaccDscaff13-augustus-gene-3.33	1.98161	1.8	1.37123	0.616545	0.763183	1.14152	2.41909	2.24101	1.65763	0.615679	0.682333	0.684022	1.09494	1.41433	1.37945	PSS21316.1	Fatty acid amide hydrolase [Actinidia chinensis var. chinensis]
VaccDscaff13-augustus-gene-30.43	1.30518	0.636019	0.937309	0.151286	0.146558	0.0720264	0.649742	0.159647	0.351991	0.930298	0.634469	1.5106	2.41806	1.63979	1.59934	RVW78886.1	2-oxoglutarate-dependent dioxygenase DAO [Vitis vinifera]
VaccDscaff13-augustus-gene-30.45	0.241882	0.584439	0	0	0	0	0	0.0838282	0.0739304	0.375759	0	0.317277	0.714201	0.738026	0.159961	PSS21428.1	2-oxoglutarate-dependent dioxygenase [Actinidia chinensis var. chinensis]
VaccDscaff13-augustus-gene-30.50	0	0	0	0.0720242	0	0.0685805	0.0687396	0.0760043	0.0670302	0.374757	0.113271	0.179791	0.215847	0.0743492	0.0725156	PSS36611.1	Legume lectin, beta chain, Mn/Ca-binding site protein [Actinidia chinensis var. chinensis]
VaccDscaff13-augustus-gene-302.24	2.14359	1.19524	1.23882	2.47753	3.26569	2.93916	1.16289	1.62866	1.77655	2.88176	3.44924	3.32545	3.85442	3.1864	3.10781	XP_028124276.1	synaptotagmin-1-like [Camellia sinensis]
VaccDscaff13-augustus-gene-305.29	18.1713	16.6407	17.2971	19.304	18.1697	19.0188	19.2373	22.5556	18.7589	9.39039	10.2155	6.14125	10.7673	10.8122	11.6491	PIA27833.1	hypothetical protein AQUCO_07500030v1 [Aquilegia coerulea]
VaccDscaff13-augustus-gene-313.24	2.46421	1.95133	1.63354	1.7138	0.691762	0.679939	0.545213	0.90425	1.59496	0.13511	0.44921	0.285204	1.99734	1.03199	1.29412	PSS11844.1	Protein ARABIDILLO like [Actinidia chinensis var. chinensis]
VaccDscaff13-augustus-gene-314.23	0.672961	0.696866	0.821584	2.85107	2.82618	2.84101	3.73353	3.9182	4.25775	2.82267	2.85019	2.913	3.17927	3.83288	2.1362	PSS31571.1	NAC domain-containing protein [Actinidia chinensis var. chinensis]
VaccDscaff13-augustus-gene-314.25	0.874218	0.278545	0.820991	2.91527	2.75996	2.46044	1.13822	1.39835	1.23324	7.58437	4.44586	5.16022	6.15539	3.89851	2.40149	PSS31588.1	Endochitinase [Actinidia chinensis var. chinensis]
VaccDscaff13-augustus-gene-318.39	1.62992	1.41226	1.46821	3.17901	3.71463	2.4653	4.00367	3.7697	4.36163	3.90661	2.852	3.33787	2.75009	2.46968	2.1118	PSS12150.1	Monosaccharide-sensing protein [Actinidia chinensis var. chinensis]
VaccDscaff13-augustus-gene-319.30	3.72231	6.18251	3.32262	6.64494	10.8694	7.74479	5.05966	5.51775	7.50214	8.27877	4.11163	8.1215	3.69987	3.11111	3.03438	PSS31556.1	Calcium-dependent protein kinase [Actinidia chinensis var. chinensis]
VaccDscaff13-augustus-gene-32.22	1.98989	1.61902	1.5684	0.140039	0.406987	0.200015	0.300719	0.40639	0.716812	1.39107	1.32143	1.32838	2.623	3.10804	3.17238	OVA00693.1	Hydroxymethylglutaryl-CoA reductase [Macleaya cordata]
VaccDscaff13-augustus-gene-321.29	2.98808	3.80827	2.69822	5.20866	4.3877	5.39088	5.29532	5.61597	5.05826	2.67804	2.96796	2.71349	2.37539	1.7533	2.39409	VaccDscaff13-augustus-gene-321.29	-
VaccDscaff13-augustus-gene-322.14	14.3392	15.2021	15.9243	11.3247	9.77589	10.5697	5.77866	5.32447	6.05236	7.31919	5.52527	6.94137	12.433	10.1856	11.6277	RVX21368.1	Protein activity of BC1 complex kinase 8, chloroplastic [Vitis vinifera]
VaccDscaff13-augustus-gene-33.40	44.5203	42.3674	37.7779	13.8317	12.4979	10.9552	10.8595	11.8733	13.1089	35.7346	36.5876	35.9846	41.79	45.1053	42.63	XP_028112276.1	protein PIN-LIKES 7-like [Camellia sinensis]
VaccDscaff13-augustus-gene-335.29	3.05136	2.681	1.99722	3.73518	3.70669	3.77346	2.56495	3.36477	3.51859	0.861861	0.907408	0.909655	1.95665	2.30405	2.24723	PSS01938.1	hypothetical protein CEY00_Acc23295 [Actinidia chinensis var. chinensis]
VaccDscaff13-augustus-gene-337.26	1.59749	1.76832	1.81061	1.8453	1.99793	1.08525	2.64172	3.37909	4.04083	1.84842	2.44685	2.49284	1.30121	1.06449	1.09288	XP_028058693.1	zinc finger CCCH domain-containing protein 20-like [Camellia sinensis]
VaccDscaff13-augustus-gene-346.19	1.58124	0.591285	1.60871	2.20706	1.80269	1.73067	3.22156	5.57138	1.7721	1.84232	2.76773	1.25311	1.03753	1.07214	0.653563	PSS15526.1	Transcription factor IIIB like [Actinidia chinensis var. chinensis]
VaccDscaff13-augustus-gene-355.23	17.6638	19.7452	21.81	8.90917	8.22865	9.14182	7.76349	5.72265	6.2057	7.51229	6.75909	7.62498	11.2216	6.36919	9.10923	PSS20808.1	Beta-galactosidase [Actinidia chinensis var. chinensis]
VaccDscaff13-augustus-gene-36.39	1.23724	1.15917	1.60454	1.97361	1.57452	2.59778	2.1052	1.28636	1.51263	2.41626	3.89505	3.0719	2.14551	2.93614	2.57151	PSS35091.1	Protein STRICTOSIDINE SYNTHASE-LIKE 5 like [Actinidia chinensis var. chinensis]
VaccDscaff13-augustus-gene-36.41	4.17336	4.76003	3.91927	1.90694	2.07825	2.43992	3.46932	2.76693	3.82673	2.70605	2.81157	3.21313	3.27413	4.55214	3.77989	XP_028093094.1	protein STRICTOSIDINE SYNTHASE-LIKE 5-like [Camellia sinensis]
VaccDscaff13-augustus-gene-367.22	1.21957	1.91348	1.38827	4.80637	3.70375	3.84847	2.08508	1.88278	2.47377	6.54495	7.13898	8.39854	8.98437	8.49474	9.0551	XP_028127100.1	IQ domain-containing protein IQM1-like [Camellia sinensis]
VaccDscaff13-augustus-gene-37.38	0.351717	0.582738	0.528485	1.73266	0.805681	0.725918	0.793747	1.38959	1.16101	1.96699	1.52596	2.14527	1.59238	4.72188	1.3258	PNX96511.1	NEP1-interacting protein 1-like, partial [Trifolium pratense]
VaccDscaff13-augustus-gene-372.18	1.49104	1.48098	1.28595	1.88878	1.48122	1.91266	1.51651	1.55023	1.25559	2.69447	2.38894	2.48467	2.7853	2.32114	3.07889	XP_028074220.1	U-box domain-containing protein 34 [Camellia sinensis]
VaccDscaff13-augustus-gene-376.26	2.8244	2.8387	3.58859	4.01044	5.47084	3.11729	5.54603	4.57753	4.57024	7.89778	17.1623	7.68196	4.16978	5.40722	4.28501	XP_028074297.1	pre-mRNA cleavage factor Im 25 kDa subunit 1 [Camellia sinensis]|XP_028074298.1 pre-mRNA cleavage factor Im 25 kDa subunit 1 [Camellia sinensis]
VaccDscaff13-augustus-gene-376.28	2.20604	2.61754	2.41701	2.71689	3.02677	3.27685	2.16082	2.0547	1.55925	7.19679	8.2133	7.23418	5.20194	3.50574	6.83856	RVW43877.1	Threonine synthase, chloroplastic [Vitis vinifera]
VaccDscaff13-augustus-gene-377.16	0.688223	1.06901	1.06181	1.21085	1.50144	1.15295	1.71033	1.68665	1.3072	0.504025	0.457029	0.628698	0.822519	1.14994	0.780231	PSS02004.1	Ankyrin repeat-containing protein [Actinidia chinensis var. chinensis]
VaccDscaff13-augustus-gene-38.40	1.10013	1.58223	0.573969	0.240868	0.350009	0.114676	0.114942	0.317723	0.168125	0	0.12627	0.0601267	0.481233	0.310804	0.121256	PSS36572.1	Peroxidase [Actinidia chinensis var. chinensis]
VaccDscaff13-augustus-gene-380.18	0.774129	0.737497	0.756075	3.72205	3.10328	3.02119	2.30026	1.99606	1.27769	0.519522	0.479804	0.517869	1.24955	0.850323	1.01365	XP_028074549.1	mechanosensitive ion channel protein 10-like [Camellia sinensis]|XP_028074550.1 mechanosensitive ion channel protein 10-like [Camellia sinensis]
VaccDscaff13-augustus-gene-391.28	8.39685	6.44889	6.3742	3.72287	3.27257	2.95406	5.92182	5.16538	7.50693	30.0021	28.5517	26.5029	16.46	19.0729	15.0625	XP_028121972.1	protein TIFY 10A [Camellia sinensis]|ANB66340.1 jasmonate-zim-domain protein [Camellia sinensis]
VaccDscaff13-augustus-gene-391.32	31.8344	28.6463	26.6987	28.5976	27.135	26.9906	27.9337	27.6999	29.0342	14.0429	14.7718	12.477	15.9175	18.9591	15.1985	XP_028121977.1	FCS-Like Zinc finger 14-like [Camellia sinensis]
VaccDscaff13-augustus-gene-395.43	1.49303	1.7316	1.71995	1.88291	2.73608	2.20374	1.62856	2.463	2.15393	3.08017	4.13337	3.721	3.60514	2.38912	4.04822	RVW68775.1	Retrovirus-related Pol polyprotein from transposon TNT 1-94 [Vitis vinifera]
VaccDscaff13-augustus-gene-4.26	1.69944	1.52517	1.41864	1.37672	1.87437	1.80691	1.24291	1.06015	0.796459	2.21765	2.53576	1.93195	2.11868	1.69003	1.91059	PSS26631.1	Mitogen-activated protein kinase kinase kinase [Actinidia chinensis var. chinensis]
VaccDscaff13-augustus-gene-41.36	22.1094	23.8249	24.5266	11.3682	9.75994	9.85241	30.6003	29.8834	30.7897	43.2124	43.751	43.4336	49.3697	48.1355	56.6121	BAM42670.1	flavanone3-hydroxylase [Vaccinium ashei]|BAM42671.1 flavanone3-hydroxylase [Vaccinium ashei]
VaccDscaff13-augustus-gene-42.39	19.2541	16.9622	17.1822	25.0105	22.0344	20.3098	20.2669	21.8112	17.7427	8.4822	7.02562	7.53901	8.95667	9.64515	7.12672	ACD99685.1	histone H1-like protein [Camellia sinensis]
VaccDscaff13-augustus-gene-45.43	4.56481	4.98479	6.11855	2.90294	2.57455	2.45268	5.11185	3.40852	4.75643	3.24913	3.90096	4.81736	2.81822	3.08106	4.85751	PSS36528.1	Aldehyde dehydrogenase family 3 member like [Actinidia chinensis var. chinensis]
VaccDscaff13-augustus-gene-46.32	0.650268	0.953936	1.37402	0.640681	0.517213	0.305024	0.662418	0.676084	0.596257	2.87902	2.6869	2.71881	3.2534	3.52727	3.97782	BAO58435.1	chalcone synthase [Vaccinium ashei]
VaccDscaff13-augustus-gene-49.42	0.509317	0.527409	0.693546	0.878164	0.850716	0.907848	0.957846	0.503061	0.653819	0.925723	0.315675	0.826742	0.275707	0.259004	0.101046	PSR91229.1	Importin-9 like [Actinidia chinensis var. chinensis]
VaccDscaff13-augustus-gene-49.46	1.07186	0.916901	1.05036	6.70365	9.0295	8.39425	2.89222	2.85871	4.78596	0.651567	0.673965	0.916932	2.79792	1.9907	4.43795	PSS35314.1	Zinc finger protein like [Actinidia chinensis var. chinensis]
VaccDscaff13-augustus-gene-52.33	2.77346	4.17742	4.89349	1.82171	1.52412	1.81346	1.58058	2.2719	1.61834	2.19343	1.64953	1.3229	2.48156	2.90626	3.16806	XP_010025294.1	PREDICTED: MADS-box protein FLOWERING LOCUS C [Eucalyptus grandis]|KCW61921.1 hypothetical protein EUGRSUZ_H04618 [Eucalyptus grandis]
VaccDscaff13-augustus-gene-55.29	0.801764	1.11564	0.588241	0.839315	0.789166	0.822689	1.03664	1.01594	1.58521	0.560487	0.388229	0.56692	0.591839	0.433204	0.42252	XP_028075256.1	uncharacterized protein LOC114277561 isoform X1 [Camellia sinensis]
VaccDscaff13-augustus-gene-56.38	2.41937	1.84818	2.4583	2.3837	2.80131	3.4604	4.25162	4.74218	3.49128	1.33086	1.84367	1.59975	1.79567	1.85557	3.10814	XP_010248925.1	PREDICTED: transcription termination factor MTERF5, chloroplastic isoform X1 [Nelumbo nucifera]
VaccDscaff13-augustus-gene-58.34	0.475051	0.836275	0.624579	0.327633	0.181367	0.267401	0.357362	0.345738	0.653391	0.0442791	0.0490727	0.233673	0.654583	0.289894	0.424116	XP_022884003.1	protein WVD2-like 7 isoform X3 [Olea europaea var. sylvestris]
VaccDscaff13-augustus-gene-58.37	0.637455	0.565799	1.02625	1.88417	0.912639	4.86965	1.6698	1.56223	1.16902	0.721487	0.658491	0.582321	0.851474	0.648331	0.858178	GAV91352.1	Myb_DNA-bind_4 domain-containing protein [Cephalotus follicularis]
VaccDscaff13-augustus-gene-6.26	0.969292	1.532	1.77264	0.201053	0.243461	0.14358	0.719564	0.424326	0.701671	0.52306	0.526988	0.552066	2.66117	1.14149	1.56879	PSS21565.1	WAT1-related protein [Actinidia chinensis var. chinensis]
VaccDscaff13-augustus-gene-61.27	3.92754	3.54227	3.33147	2.16366	2.74097	3.20917	1.66788	1.97587	1.54895	2.20436	2.74839	2.45125	3.90716	4.16635	3.72846	PSS35256.1	Beta-1,4-mannosyl-glycoprotein like [Actinidia chinensis var. chinensis]
VaccDscaff13-augustus-gene-66.36	16.0942	14.9444	14.5164	8.05045	9.1155	9.62339	10.577	10.6651	11.0276	7.81385	7.19822	8.80394	10.6879	8.2024	9.12293	XP_028074924.1	phosphoenolpyruvate/phosphate translocator 2, chloroplastic-like [Camellia sinensis]
VaccDscaff13-augustus-gene-66.38	11.6027	9.73103	6.75388	15.2107	10.7082	14.4834	20.1976	13.6585	14.0681	3.12823	2.77352	1.69802	8.68275	8.77734	11.6998	XP_016647039.1	PREDICTED: uncharacterized protein LOC103321817 [Prunus mume]
VaccDscaff13-augustus-gene-68.42	2.1892	2.60701	2.56988	6.03938	6.68641	5.49389	3.91125	3.07275	2.96086	1.98952	1.63954	1.61526	1.99307	1.44726	2.3888	XP_028074933.1	uncharacterized protein LOC114277261 isoform X1 [Camellia sinensis]
VaccDscaff13-augustus-gene-68.43	1.07132	1.23264	0.335365	0	0	0	0	0	0	0	0	0	0.234317	0	0	ACR08639.1	chloroplast chlorophyll A/B binding protein [Mangifera indica]
VaccDscaff13-augustus-gene-69.34	222.677	217.169	224.043	110.087	124.236	114.226	106.244	109.451	114.637	94.2202	78.9454	82.2547	81.7082	82.2543	71.8204	XP_015879230.1	formate dehydrogenase, mitochondrial isoform X1 [Ziziphus jujuba]
VaccDscaff13-augustus-gene-69.37	2.77461	3.0622	2.81139	1.00715	1.18475	1.19875	0.720917	0.45549	0.602563	0.170144	0.113138	0.0718317	0.898307	1.03967	1.37618	XP_028060580.1	protein KINESIN LIGHT CHAIN-RELATED 2-like [Camellia sinensis]|XP_028060581.1 protein KINESIN LIGHT CHAIN-RELATED 2-like [Camellia sinensis]
VaccDscaff13-augustus-gene-69.39	21.1313	18.4725	15.6846	4.71835	4.85655	4.60507	4.95349	6.41057	7.73947	6.02605	3.09187	4.29904	7.07014	7.54953	5.81941	XP_022151177.1	NADPH-dependent alkenal/one oxidoreductase, chloroplastic-like [Momordica charantia]
VaccDscaff13-augustus-gene-7.21	1.59384	1.00463	0.39047	0.204827	0.0661417	0.0650112	0	0.144097	0.571875	3.48794	3.72238	3.81771	0.886659	1.69151	1.6498	PSS26682.1	Ethylene-responsive transcription factor [Actinidia chinensis var. chinensis]
VaccDscaff13-augustus-gene-73.31	1.89305	1.72968	1.98695	3.94972	3.18855	2.29831	3.8743	3.35754	4.3906	5.70867	5.06135	5.69659	5.58959	6.34234	6.40684	VaccDscaff13-augustus-gene-73.31	-
VaccDscaff13-augustus-gene-75.28	2.53005	2.57313	1.95172	3.56106	3.88097	3.51795	3.95094	3.10022	4.10126	4.67435	4.06031	5.11135	6.44769	6.15733	5.60212	XP_028096907.1	probable prolyl 4-hydroxylase 7 isoform X1 [Camellia sinensis]
VaccDscaff13-augustus-gene-75.30	0.975505	1.33157	1.74894	1.61643	1.86216	2.8703	1.83458	2.53558	3.04936	0.991919	1.0077	1.09055	1.30925	1.30783	1.4955	XP_028114935.1	beta-glucuronosyltransferase GlcAT14B [Camellia sinensis]
VaccDscaff13-augustus-gene-78.37	2.73596	3.02202	2.05551	4.76227	6.78955	2.65229	1.28634	1.42229	2.34147	4.25027	7.25403	2.60186	4.7573	5.37977	5.60896	AOY34382.1	transcription factor BHLH011, partial [Vaccinium corymbosum]
VaccDscaff13-augustus-gene-79.30	4.29868	3.99376	3.88604	1.46454	1.99394	1.8468	3.17328	3.92634	3.53642	6.55311	5.14604	6.28415	2.68879	2.12472	2.03247	RVW59694.1	Cyclic dof factor 2 [Vitis vinifera]
VaccDscaff13-augustus-gene-79.31	18.2301	16.8736	19.9922	7.34459	8.96219	9.01075	12.1545	12.2964	9.74911	12.5826	15.4503	12.9513	11.2641	6.46387	12.3245	XP_010661072.1	PREDICTED: granule-bound starch synthase 2, chloroplastic/amyloplastic isoform X1 [Vitis vinifera]|XP_010661073.1 PREDICTED: granule-bound starch synthase 2, chloroplastic/amyloplastic isoform X1 [Vitis vinifera]|XP_010661074.1 PREDICTED: granule-bound starch synthase 2, chloroplastic/amyloplastic isoform X1 [Vitis vinifera]
VaccDscaff13-augustus-gene-85.38	10.6015	17.1533	9.12638	10.3364	10.5404	13.9863	12.0457	12.6299	11.9487	4.94079	3.87861	5.21478	10.2169	19.3185	6.24416	XP_028108883.1	protein CHLORORESPIRATORY REDUCTION 7, chloroplastic [Camellia sinensis]
VaccDscaff13-augustus-gene-9.36	6.04994	6.57499	4.9503	10.328	10.0624	11.1267	10.8146	9.46634	10.4907	13.1765	13.4892	13.6125	9.90456	9.68667	11.1115	XP_028115670.1	stress enhanced protein 2, chloroplastic [Camellia sinensis]
VaccDscaff13-augustus-gene-90.26	11.9613	11.5819	9.99304	6.58121	5.5971	6.19367	6.35411	8.55998	8.15464	15.1308	16.3677	16.4284	9.17351	12.0469	7.78183	XP_028073947.1	amino acid transporter AVT6A-like [Camellia sinensis]
VaccDscaff13-augustus-gene-93.32	27.0659	25.1111	26.5199	11.2139	10.8634	11.9253	25.8552	30.5803	30.4843	12.9056	20.6056	20.5088	9.62391	10.3825	10.0877	PSS35068.1	Zinc finger protein like [Actinidia chinensis var. chinensis]
VaccDscaff13-augustus-gene-93.35	48.9473	33.3101	32.2733	11.0457	8.81213	11.7549	18.19	18.0555	32.116	50.131	51.7736	44.477	52.4304	58.5763	44.1934	AFV68275.1	allene oxide cyclase [Catharanthus roseus]
VaccDscaff13-augustus-gene-95.36	12.9892	12.4239	13.2692	10.6485	10.2683	13.209	9.2771	7.57718	7.40987	15.8964	15.6712	14.9245	14.3946	12.9083	13.1309	AKP06212.1	proline dehydrogenase [Eurya emarginata]
VaccDscaff13-augustus-gene-96.31	91.5973	98.8943	93.2247	30.5047	34.5933	32.3645	21.2088	21.7786	19.6284	41.9178	50.252	43.8356	44.9859	44.2908	50.0792	PSS35054.1	RHOMBOID-like protein [Actinidia chinensis var. chinensis]
VaccDscaff13-augustus-gene-98.24	1.91021	2.31911	1.91762	0.648982	0.880175	0.741541	1.23877	1.3012	1.81195	0.982338	1.08869	0.712809	0.713135	1.07189	0.588068	XP_024454912.1	uncharacterized protein LOC7477430 [Populus trichocarpa]|PNT40447.1 hypothetical protein POPTR_004G098700 [Populus trichocarpa]
VaccDscaff13-augustus-gene-98.25	11.8435	10.2545	11.2158	8.53101	8.54933	7.65626	7.53364	6.9329	7.43756	2.27277	2.41601	3.23105	5.77936	6.83255	6.41722	RWR82336.1	putative alpha/Beta hydrolase fold protein [Cinnamomum micranthum f. kanehirae]
VaccDscaff13-augustus-gene-98.29	4.49356	2.85195	1.90579	2.21365	1.66023	2.10781	5.45213	5.04873	6.44632	7.22837	6.81302	7.27271	4.92202	6.33934	6.32679	PSS33599.1	LOB domain-containing protein [Actinidia chinensis var. chinensis]
VaccDscaff13-augustus-gene-99.27	1.05422	3.21078	0.873556	1.16087	0.236755	0.465416	0.233248	0.773696	0.56862	0.346809	0.768708	0.671075	0.91552	0.819919	1.29182	PSS35031.1	Zinc finger CCCH domain-containing protein [Actinidia chinensis var. chinensis]
VaccDscaff13-processed-gene-10.21	28.4054	17.7712	18.8954	3.20679	0.847244	0.555175	0.834695	2.15345	2.44182	0.827386	0.305653	0	1.16489	1.20375	0.880546	VaccDscaff13-processed-gene-10.21	-
VaccDscaff13-processed-gene-108.1	2.37885	2.49303	2.79925	2.23082	2.62614	1.82839	2.04824	2.89048	3.02223	1.17544	1.30269	1.3816	1.69253	1.48664	1.10881	RVW17914.1	Leucine-rich repeat receptor-like serine/threonine-protein kinase BAM1 [Vitis vinifera]
VaccDscaff13-processed-gene-111.12	1.45959	0.863677	0.587452	0.205438	0.398034	0.782462	0.784277	0.867163	1.72074	11.4668	15.7237	12.5129	9.85075	10.1794	13.6514	PSS30677.1	VQ motif-containing protein [Actinidia chinensis var. chinensis]
VaccDscaff13-processed-gene-111.4	0.932051	3.69978	3.06356	5.0507	5.18937	3.78907	4.23608	3.39169	4.41562	13.0313	12.356	16.6576	10.0909	14.2193	10.7867	PSS36010.1	BZIP transcription factor [Actinidia chinensis var. chinensis]
VaccDscaff13-processed-gene-115.8	0.575044	0.645094	0.540033	0.708207	0.686071	0.269738	0.180243	0.597874	0.219701	0.178664	0.0495017	0.141429	0.282988	0.292428	0.0950718	PSS36029.1	Glucan endo-1,3-beta-glucosidase [Actinidia chinensis var. chinensis]
VaccDscaff13-processed-gene-119.4	0	0	0.310391	0.325641	0.315463	0.310071	0	0	0	5.23718	7.16984	2.92638	7.15664	11.0931	9.50802	VaccDscaff13-processed-gene-119.4	-
VaccDscaff13-processed-gene-122.1	2.48222	2.9232	2.87959	1.24679	1.34718	1.14152	1.28146	1.72051	1.51737	0.816585	0.904989	0.718223	0.814359	1.13853	0.917331	XP_028078150.1	geraniol 8-hydroxylase-like [Camellia sinensis]
VaccDscaff13-processed-gene-126.5	6.97102	5.52538	5.73837	0.423965	0.657142	0.403694	5.26019	5.99507	5.99744	10.9096	8.35678	9.82125	5.16698	4.11392	5.29303	PSS21275.1	Mitogen-activated protein kinase kinase [Actinidia chinensis var. chinensis]
VaccDscaff13-processed-gene-128.7	0.82119	0.992087	1.02826	0.94393	1.43695	1.1556	1.15828	1.13839	0.752983	2.1687	2.54487	2.6929	3.09825	3.48	2.71534	PSS30753.1	Heat shock factor protein [Actinidia chinensis var. chinensis]
VaccDscaff13-processed-gene-132.5	0	0	0	0.154989	0.450433	0.221367	0.0739603	0.163553	0.216363	1.09969	0.731246	0.0773782	1.08379	0.959952	0.780231	PSS21563.1	Peroxidase [Actinidia chinensis var. chinensis]
VaccDscaff13-processed-gene-136.9	0.0878051	0.363696	0.371066	0.0865105	0.0838065	0.164748	0.206413	0.091291	0.040256	1.02303	0.952377	0.475094	0.820993	0.759077	0.914557	XP_028074398.1	geraniol 8-hydroxylase-like [Camellia sinensis]
VaccDscaff13-processed-gene-166.8	19.9043	22.7549	19.4899	12.028	11.7027	9.51085	26.3528	31.4005	29.3477	38.2925	33.5557	35.1421	45.1362	32.1203	44.6491	BAM42669.1	dihydroflavonol 4-reductase [Vaccinium ashei]
VaccDscaff13-processed-gene-18.24	16.1919	16.737	17.2499	5.57504	6.20398	5.79849	6.24852	5.4004	4.47007	11.9549	13.0093	12.5607	11.9381	10.5656	14.5076	PSS36661.1	U-box domain-containing protein [Actinidia chinensis var. chinensis]
VaccDscaff13-processed-gene-194.23	0.0442569	0.091658	0.207812	0.130813	0.211207	0.290637	0.457774	0.046014	0.162324	0.330012	0.274304	0.522468	1.08897	2.70072	1.05364	XP_028125976.1	protein SAR DEFICIENT 1-like [Camellia sinensis]|XP_028125977.1 protein SAR DEFICIENT 1-like [Camellia sinensis]
VaccDscaff13-processed-gene-204.7	2.74941	2.56237	1.54921	1.89621	0.918472	1.28968	0.646334	2.001	0.252105	0.384405	0.142007	0.540963	1.21772	1.11853	0.681839	PSR89210.1	hypothetical protein CEY00_Acc29408 [Actinidia chinensis var. chinensis]
VaccDscaff13-processed-gene-233.3	0.68376	0.553163	0.702329	1.07368	1.30524	1.36312	1.16536	0.555396	0.842488	0.33858	0.573888	0.441439	0.757099	0.434641	0.572294	PSR95762.1	Protein LONGIFOLIA like [Actinidia chinensis var. chinensis]
VaccDscaff13-processed-gene-245.2	4.58856	5.74146	3.05234	1.78953	1.36862	0.986504	0.539341	1.88841	1.22717	0.178206	0.592497	0.282133	1.5054	0.875033	1.42242	PSR89677.1	Hornerin like [Actinidia chinensis var. chinensis]
VaccDscaff13-processed-gene-253.3	2.12059	1.56851	1.99148	1.69136	2.31317	1.23155	3.03854	2.20478	2.59261	0.658861	0.73019	0.894083	1.09327	0.924331	2.90494	XP_028054281.1	photosynthetic NDH subunit of subcomplex B 4, chloroplastic [Camellia sinensis]
VaccDscaff13-processed-gene-255.7	2.48849	1.8741	0.849809	1.11445	1.07962	0	0	0.470415	0.622307	2.53036	2.10322	2.44812	1.78126	0	1.12206	PSR96642.1	50S ribosomal protein [Actinidia chinensis var. chinensis]
VaccDscaff13-processed-gene-273.2	15.6717	15.6945	14.8143	23.9736	25.2908	25.4389	22.2985	24.012	21.8386	9.99453	8.0944	10.8531	20.9042	14.7855	18.1028	PWA59714.1	RNA recognition motif domain [Artemisia annua]
VaccDscaff13-processed-gene-275.0	0.785878	1.30207	0.885635	1.65182	1.35016	1.76945	0.985306	1.68863	1.29709	2.78353	2.81428	2.83481	3.55802	3.30371	4.36561	XP_028106875.1	AAA-ATPase At3g50940-like [Camellia sinensis]
VaccDscaff13-processed-gene-278.0	10.6924	11.6989	14.02	12.3236	13.2863	12.3022	12.3307	15.5216	21.4584	29.3346	21.0484	22.4271	17.4734	19.6977	12.8079	CDP20069.1	unnamed protein product [Coffea canephora]
VaccDscaff13-processed-gene-284.3	0.245115	0.158639	0.0575478	0.271689	0.233953	0.172466	0.172866	0.0955675	0.0842836	0.514056	0.506408	0.391851	0.542811	0.498595	0.455904	XP_028117956.1	receptor-like protein EIX2 [Camellia sinensis]
VaccDscaff13-processed-gene-286.3	0.965856	0.500082	0.90705	2.24309	2.04129	2.5889	2.01105	1.43457	1.51823	1.09318	0.855195	1.08593	1.08643	0.842001	1.36872	PSS05856.1	Multiple organellar RNA editing factor 8 like [Actinidia chinensis var. chinensis]
VaccDscaff13-processed-gene-30.2	0.0355473	0.14724	0.166915	0.385255	0.407142	0.366835	0.16713	0.110876	0.325948	0.463866	0.514085	0.349707	1.22453	0.650769	1.3047	PSS36610.1	Legume lectin, beta chain, Mn/Ca-binding site protein [Actinidia chinensis var. chinensis]
VaccDscaff13-processed-gene-30.8	0	0	0	0	0	0	0	0	0	0.271486	0.351024	0.525326	0.143336	0.0987451	0.288929	PSS36611.1	Legume lectin, beta chain, Mn/Ca-binding site protein [Actinidia chinensis var. chinensis]
VaccDscaff13-processed-gene-301.3	3.77704	4.30628	4.29948	8.57038	10.014	8.73327	8.78941	9.16298	8.95565	3.16493	3.31051	2.92758	3.86767	3.06542	3.78458	PSS12074.1	Subtilisin-like protease [Actinidia chinensis var. chinensis]
VaccDscaff13-processed-gene-325.6	10.6563	7.14933	6.48372	5.76716	6.15991	4.92819	6.49207	7.33423	9.2207	2.51813	3.41091	5.75851	6.05659	5.34273	4.61542	XP_028060719.1	uncharacterized protein LOC114264316 [Camellia sinensis]
VaccDscaff13-processed-gene-331.9	0.145861	0	0.27396	0.862262	0.835311	0.821034	0.685782	1.81982	0.401237	2.17529	1.35607	1.57844	1.86629	1.03845	0.868144	XP_028078243.1	mitochondrial import inner membrane translocase subunit TIM17-2-like [Camellia sinensis]
VaccDscaff13-processed-gene-359.2	43.1351	45.6727	47.282	28.8338	32.0364	30.0575	20.0848	18.314	19.4582	39.0423	46.8509	40.6616	37.4039	48.5262	42.6515	PSS01980.1	Protein of unknown function DUF761, plant protein [Actinidia chinensis var. chinensis]
VaccDscaff13-processed-gene-36.9	1.44194	1.16134	2.67067	0.0789264	0	0.187882	1.05458	0.624659	0.587631	1.56802	1.48952	1.45795	1.30093	0.85548	1.82769	XP_028093096.1	protein DETOXIFICATION 45, chloroplastic-like isoform X2 [Camellia sinensis]
VaccDscaff13-processed-gene-364.26	0	0	0	0	0	0.273678	0	0.303303	0	0.543822	0.602696	1.14796	0.14356	0	0	PSS17576.1	HSP20-like chaperone protein [Actinidia chinensis var. chinensis]
VaccDscaff13-processed-gene-376.4	1.17561	1.37345	1.04742	0.59399	0.748051	0.395912	0.538556	0.846199	0.718645	1.23626	1.33896	1.06758	0.80105	1.04238	0.837259	PSS02000.1	Rho GTPase-activating protein like [Actinidia chinensis var. chinensis]
VaccDscaff13-processed-gene-380.11	2787.44	2877.42	2778.93	1571.48	1579.32	1655.7	1397.24	1453.35	1425.21	1247.3	1141.75	1209.16	1599.31	1696.99	1697.71	XP_028074264.1	uncharacterized protein LOC114276658 [Camellia sinensis]
VaccDscaff13-processed-gene-388.6	6.90408	7.14933	5.72093	2.60087	2.71339	3.42902	4.77358	4.85583	4.46868	6.81377	5.87333	7.99069	6.19562	6.4023	7.25156	PSS15457.1	Copper transporter like [Actinidia chinensis var. chinensis]
VaccDscaff13-processed-gene-388.7	11.5511	11.7551	12.344	24.135	19.769	16.4417	8.05266	11.1814	10.0438	3.89826	1.64582	4.11444	14.5051	14.989	13.434	XP_028063840.1	probable calcium-binding protein CML44 [Camellia sinensis]
VaccDscaff13-processed-gene-388.8	0.190603	0.444092	0.357997	1.22066	1.22798	0.670553	1.03057	1.68445	1.61664	0.888298	0.935242	0.796924	0.750389	0.484639	0.378149	XP_010261828.1	PREDICTED: cation/calcium exchanger 4 [Nelumbo nucifera]
VaccDscaff13-processed-gene-390.6	0.926012	0.833831	0.756201	0.476013	0.960697	0.642109	0.984327	0.711617	0.922932	2.28916	2.24586	2.53493	0.832154	0.941811	1.51766	XP_023884443.1	actin-like [Quercus suber]
VaccDscaff13-processed-gene-391.11	1.97708	2.04731	2.38719	0.278275	1.75225	0.397455	12.0841	9.83737	13.0785	5.39681	4.08464	3.3343	0.277985	0.574517	0.140087	PSS02047.1	Ethylene-responsive transcription factor [Actinidia chinensis var. chinensis]
VaccDscaff13-processed-gene-393.17	1.61814	2.84856	2.4314	0	0.463336	0.607223	0.608632	0.336477	0.890245	0.754128	0.83577	0.636758	0.318525	0	0.160516	PSS15437.1	Disks large like [Actinidia chinensis var. chinensis]
VaccDscaff13-processed-gene-57.3	1.47405	0.704496	1.17133	0.782015	0.649347	0.21275	0.852973	0.825229	0.623821	1.69101	2.22547	2.23098	1.674	0.345968	0.899828	XP_028109365.1	uncharacterized protein LOC114308075 [Camellia sinensis]
VaccDscaff13-processed-gene-59.38	3.67756	2.37232	3.56689	1.24738	1.38102	1.47053	0.453521	0.626814	1.93481	2.07917	1.86832	1.42344	1.42409	1.41028	0.777455	XP_028126382.1	protein SIEVE ELEMENT OCCLUSION B-like [Camellia sinensis]
VaccDscaff13-processed-gene-63.5	11.6863	7.9692	9.63636	8.70568	10.882	11.4982	9.64876	8.29771	12.2837	52.0722	52.4097	50.1929	32.5421	50.7314	37.605	XP_028069671.1	cyclin-dependent protein kinase inhibitor SMR6-like [Camellia sinensis]
VaccDscaff13-processed-gene-66.11	0.259063	0.387494	0.810966	1.27622	1.59349	2.07934	0.947345	0.688334	1.10854	0.50977	0.862304	0.764582	0.70827	0.292759	0.485415	XP_028060351.1	polyribonucleotide nucleotidyltransferase 2, mitochondrial-like [Camellia sinensis]
VaccDscaff13-processed-gene-66.14	2.05789	2.30857	2.69758	5.57575	7.52932	6.71688	6.8534	6.46333	7.35128	4.27584	5.40306	5.27215	4.47283	3.74995	4.76321	RXH98633.1	hypothetical protein DVH24_010958 [Malus domestica]
VaccDscaff13-processed-gene-67.28	8.98263	10.4964	10.1383	13.8031	11.7985	13.9935	10.6163	11.3956	13.1482	21.4308	21.9632	22.3761	17.8441	21.2053	16.3497	CDP02102.1	unnamed protein product [Coffea canephora]
VaccDscaff13-processed-gene-68.1	1.82755	1.74689	1.71628	4.70928	5.23297	4.08845	21.9438	19.4396	17.6599	6.9448	9.00363	8.71293	1.38364	2.28767	3.62578	XP_028060584.1	uncharacterized protein LOC114264190, partial [Camellia sinensis]
VaccDscaff13-processed-gene-69.0	0.483107	0.571734	0.615726	0.271991	0.131745	0.420852	0.713863	0.681675	0.66447	0.289478	0.39211	0.101844	0.271707	0.140385	0.0342308	XP_028078121.1	GDSL esterase/lipase At3g27950-like [Camellia sinensis]
VaccDscaff13-processed-gene-70.4	4.37613	5.41084	4.17103	3.15327	3.98982	4.41183	3.31655	3.73497	2.81485	9.9843	11.2001	10.795	7.26424	5.5801	6.86789	XP_028060938.1	UDP-glycosyltransferase 90A1-like [Camellia sinensis]
VaccDscaff13-processed-gene-72.23	7.41404	7.31181	7.62574	1.39138	1.01092	2.31849	0.331981	1.1012	1.61863	0	0	0	0	0	0	PSS35186.1	Metalloendoproteinase [Actinidia chinensis var. chinensis]
VaccDscaff13-processed-gene-72.24	10.0221	17.1238	12.2354	1.97486	0.478283	1.88043	1.4136	4.16798	3.21637	0	0	0	0.986399	1.52896	0.497082	PSS33737.1	Metalloendoproteinase [Actinidia chinensis var. chinensis]
VaccDscaff13-processed-gene-74.3	4.64092	5.80697	7.40012	12.3838	8.72072	8.97984	6.81869	6.78539	6.82644	3.46961	4.44449	3.37667	4.28224	6.78514	4.22004	PSR95048.1	BAHD acyltransferase [Actinidia chinensis var. chinensis]
VaccDscaff13-processed-gene-78.10	0.519973	0.269222	0.366235	1.40884	1.73703	1.21953	0.916767	0.743347	1.13236	0.605827	0.604272	0.703365	0.575743	1.32211	0.773702	XP_028125305.1	pentatricopeptide repeat-containing protein At2g36730 [Camellia sinensis]
VaccDscaff13-processed-gene-79.14	4.03344	3.49941	5.11873	5.79985	6.97118	5.93161	5.22782	6.12034	8.09654	6.80779	6.98176	7.3998	8.15423	9.97845	8.97539	XP_028116703.1	uncharacterized protein At5g19025-like [Camellia sinensis]
VaccDscaff13-processed-gene-79.20	8.14205	7.76565	6.84145	1.47774	1.22704	0.804047	4.43252	2.89602	4.71523	3.39514	3.54136	3.16183	1.26531	3.70464	1.06273	XP_028116709.1	E3 ubiquitin-protein ligase MPSR1-like [Camellia sinensis]
VaccDscaff13-processed-gene-80.10	27.7096	33.4613	21.2096	20.6256	18.8202	23.6325	21.6453	18.6947	20.4698	17.3265	11.3958	12.2201	17.9538	20.673	17.8366	XP_011020194.1	PREDICTED: putative clathrin assembly protein At5g35200 isoform X1 [Populus euphratica]|XP_011020195.1 PREDICTED: putative clathrin assembly protein At5g35200 isoform X1 [Populus euphratica]
VaccDscaff13-processed-gene-86.0	0.55979	0.193225	0.0876179	0.275768	0.356198	0.262583	0.175461	0.291007	0.769942	1.73925	1.92754	2.84533	1.83654	1.70802	1.94355	XP_028108887.1	transcription factor TCP13-like [Camellia sinensis]|XP_028108888.1 transcription factor TCP13-like [Camellia sinensis]|XP_028108889.1 transcription factor TCP13-like [Camellia sinensis]
VaccDscaff13-processed-gene-90.1	0.603092	0.340644	0.669349	1.1884	0.784946	2.4689	5.20702	3.30619	1.35736	0.357723	6.45647	3.93741	0.59358	2.00743	0.271933	AOY34407.1	transcription factor BHLH036, partial [Vaccinium corymbosum]
VaccDscaff13-processed-gene-91.10	0.661029	0.68451	0.886832	2.88425	1.98291	3.01212	2.21993	1.66909	2.16473	1.14426	0.487744	1.85802	0.929434	0.672307	1.68615	OVA06604.1	SANT/Myb domain [Macleaya cordata]
VaccDscaff13-processed-gene-91.4	5.45059	2.8221	3.07124	1.61107	1.56071	2.04538	2.05013	2.83349	3.99829	13.9712	9.57177	8.84759	13.1433	13.5818	11.8951	PSS33626.1	Protein GLUTAMINE DUMPER like [Actinidia chinensis var. chinensis]
VaccDscaff13-processed-gene-97.1	1.19848	1.33652	0.692623	0.272495	0.263978	0.605421	0.346757	0.287553	0.591736	1.89047	1.80943	1.90461	1.08884	1.21893	0.365805	PSS33604.1	Carboxylesterase [Actinidia chinensis var. chinensis]
VaccDscaff13-processed-gene-97.14	89.1274	106.017	95.0524	43.7153	38.7349	39.4391	78.0113	66.3197	76.1605	49.9534	56.3142	57.7381	62.0645	65.1224	63.4681	KDO69954.1	hypothetical protein CISIN_1g011007mg [Citrus sinensis]
VaccDscaff13-snap-gene-1.36	8.64001	10.8472	7.39591	0.979329	1.09467	1.43462	1.50985	1.74891	1.12175	4.63241	3.47527	2.55748	7.14917	6.61001	6.97791	XP_027095787.1	isoeugenol synthase 1-like [Coffea arabica]
VaccDscaff13-snap-gene-103.38	12.5226	10.6611	11.6418	8.77734	8.9843	9.22497	5.92716	5.76714	7.43664	16.5291	14.976	14.0144	16.5438	18.506	16.3822	PON81390.1	Beta-catenin [Trema orientale]
VaccDscaff13-snap-gene-116.26	0.858242	3.11055	10.3166	2.95956	1.31065	1.77135	1.37194	31.1418	33.6818	1.11994	2.48238	2.19523	3.37883	1.22204	5.61895	RVW57412.1	Casein kinase II subunit alpha-4, chloroplastic [Vitis vinifera]
VaccDscaff13-snap-gene-117.32	26.8431	29.2305	27.9097	14.1157	13.2678	12.1417	14.1731	13.0684	11.623	10.574	10.9485	9.64088	12.2139	11.4296	10.8835	XP_027116343.1	1,2-dihydroxy-3-keto-5-methylthiopentene dioxygenase 1-like [Coffea arabica]
VaccDscaff13-snap-gene-120.32	0.543866	0.351991	0.319221	0.937733	0.713761	0.637783	0.767115	0.494776	0.56103	1.7109	1.54499	1.20385	0.869844	1.10629	0.809255	XP_028051958.1	probable WRKY transcription factor 15 [Camellia sinensis]
VaccDscaff13-snap-gene-128.21	0.330514	1.54015	1.24156	0.162821	0.0788658	0.155036	0.233093	0.429545	0.454593	0.231052	0.341421	0.243865	0.487953	0	0.327863	XP_028110454.1	patatin-like protein 2 [Camellia sinensis]
VaccDscaff13-snap-gene-130.39	0.751317	0.691561	1.01916	1.56273	1.75292	1.91875	2.59043	1.56229	1.64574	0.58358	0.388055	0.369565	0.78055	0.721684	0.372645	XP_028055506.1	uncharacterized protein LOC114259682 [Camellia sinensis]
VaccDscaff13-snap-gene-131.27	0.0634048	0	0	0	0	0	0	0.0659221	0	0.650089	0.196491	0.124753	0	0.128973	0.251585	XP_028118683.1	crocetin glucosyltransferase, chloroplastic-like [Camellia sinensis]
VaccDscaff13-snap-gene-146.21	8.89072	7.98482	10.9611	6.01966	5.38911	6.44337	5.26967	8.19228	5.40908	3.57399	4.39618	3.19185	5.72308	5.1426	6.31151	XP_018830217.1	PREDICTED: oxygen-evolving enhancer protein 1, chloroplastic-like [Juglans regia]
VaccDscaff13-snap-gene-149.18	0.183234	0.189743	0.229437	1.32391	0.641262	0.802203	0.516898	0.254012	0.560049	1.8787	2.39755	1.92279	1.56298	1.67724	1.81764	XP_028103214.1	probable vacuolar amino acid transporter YPQ1 isoform X1 [Camellia sinensis]
VaccDscaff13-snap-gene-15.52	0.374568	0.258583	0.41039	0.738092	0.893777	0.3514	1.05665	0.778878	1.25934	1.57109	2.51504	1.65822	0.983096	0.952397	0.866981	PSS30135.1	WEB family protein [Actinidia chinensis var. chinensis]
VaccDscaff13-snap-gene-152.22	2.60579	2.13028	2.52442	2.7025	3.4558	3.2938	1.98602	1.59703	1.68513	3.4515	3.03179	3.72386	2.75367	2.1202	2.9114	PSS36451.1	Multidrug resistance protein [Actinidia chinensis var. chinensis]
VaccDscaff13-snap-gene-162.36	3.78453	4.28352	3.05819	6.15675	5.8803	5.03668	7.61393	6.77148	7.6667	2.37903	3.00025	2.77071	3.81147	2.50639	3.57956	XP_021680669.1	maf-like protein DDB_G0281937 isoform X1 [Hevea brasiliensis]
VaccDscaff13-snap-gene-164.25	1.18334	1.22537	1.17666	6.24093	5.97943	5.87723	3.79633	4.70415	4.14871	11.3542	12.5115	12.874	6.714	7.07956	6.35256	VaccDscaff13-snap-gene-164.25	-
VaccDscaff13-snap-gene-166.26	4.26343	1.76595	1.97113	2.39109	2.9424	4.24586	7.15453	2.8642	7.45776	5.80801	2.71022	1.80676	2.8405	2.40157	1.69169	XP_028059620.1	gamma carbonic anhydrase 1, mitochondrial [Camellia sinensis]
VaccDscaff13-snap-gene-176.28	0.929263	0.866045	0.872685	1.00712	1.06433	8.10761	9.78665	0.676309	1.78937	0.866157	0.863935	1.09703	3.29259	7.84448	0.737446	RVW68775.1	Retrovirus-related Pol polyprotein from transposon TNT 1-94 [Vitis vinifera]
VaccDscaff13-snap-gene-179.18	2.08337	1.4854	2.50178	2.99485	8.37775	8.93946	2.72981	5.29092	4.97937	2.96058	3.35166	3.59515	2.65558	2.57048	3.11692	PSS36525.1	Protein pelota like [Actinidia chinensis var. chinensis]
VaccDscaff13-snap-gene-19.30	0	0.0602096	0	0.0286434	0.0554963	0.0272739	0	0	0	0.189685	0.150157	0.0858015	0.0858407	0.14784	0.0865165	XP_028127155.1	putative UDP-rhamnose:rhamnosyltransferase 1 [Camellia sinensis]
VaccDscaff13-snap-gene-20.18	9.03265	12.7968	12.9571	9.29067	6.11071	5.72691	20.114	17.5441	23.5275	1.98916	2.20451	2.3436	7.18054	7.1677	6.20321	PSS21470.1	Metal transporter Nramp1 like [Actinidia chinensis var. chinensis]
VaccDscaff13-snap-gene-219.23	1.64965	2.27766	1.63528	1.1287	2.18684	1.41864	1.33576	2.04864	1.9328	4.31388	3.4555	1.93845	4.28458	2.88953	4.90924	RVW17114.1	Enolase 1, chloroplastic [Vitis vinifera]
VaccDscaff13-snap-gene-22.27	4.08373	3.89712	4.81266	4.81244	4.8913	4.73258	4.06591	3.74634	3.67111	7.53817	6.4518	8.11374	8.51151	6.27082	5.71901	TEY13438.1	ADP-ribosylation factor-like protein 8 [Salvia splendens]
VaccDscaff13-snap-gene-220.9	3.59702	2.51971	4.57025	18.5538	5.14982	6.55056	4.57614	4.94977	3.8803	10.3541	7.43143	17.173	19.6798	21.3047	17.3161	PSS08321.1	H/ACA ribonucleoprotein complex subunit 2-like protein [Actinidia chinensis var. chinensis]
VaccDscaff13-snap-gene-238.31	0.501348	0.566353	4.109	0.943007	0.56552	0.897918	5.95715	0.995117	1.58808	0.509783	1.88324	0.538053	1.21117	3.05941	0.678171	PSS08321.1	H/ACA ribonucleoprotein complex subunit 2-like protein [Actinidia chinensis var. chinensis]
VaccDscaff13-snap-gene-27.36	0.3286	0.170136	0.286551	0.346881	0.156818	0.242216	0.132424	0.122016	0.129131	0.43755	0.339444	0.32327	0.577532	0.644541	0.81491	PSS36620.1	Butyrate--CoA ligase AAE11, peroxisomal like [Actinidia chinensis var. chinensis]
VaccDscaff13-snap-gene-276.50	3.15186	2.62272	2.32568	2.93903	3.00833	3.80174	3.28132	2.6333	2.32238	1.83614	1.39537	1.21815	2.76978	1.3166	1.67495	XP_028097325.1	lysine-specific demethylase JMJ25-like isoform X1 [Camellia sinensis]
VaccDscaff13-snap-gene-287.34	1.32977	1.68997	1.47587	0.178659	0.173075	0.283528	0.227349	0.377064	0.665086	2.19724	2.43512	2.49748	1.36829	1.10656	1.25915	PSS19121.1	B-box zinc finger protein [Actinidia chinensis var. chinensis]
VaccDscaff13-snap-gene-29.53	0.383659	0.620761	0.585487	1.11038	1.21299	0.832334	0.947004	0.648197	0.483714	0.290554	0.322009	0.353846	0.637213	0.585307	0.784948	PSS21431.1	Helicase MAGATAMA 3 [Actinidia chinensis var. chinensis]
VaccDscaff13-snap-gene-295.19	0.30245	0.234895	0.236696	0.347656	0.33679	0.0472905	0.142201	0.0786145	0.092443	0.82224	0.546754	0.570293	0.66978	0.845929	0.675054	KDO38643.1	hypothetical protein CISIN_1g035679mg [Citrus sinensis]
VaccDscaff13-snap-gene-299.23	0.413877	0.514294	0.855092	1.01944	1.18509	0.737727	0.89511	0.344247	1.17645	1.73597	1.49637	1.83224	1.46646	2.7361	1.68328	RXH98398.1	hypothetical protein DVH24_010723 [Malus domestica]
VaccDscaff13-snap-gene-31.59	0.0970453	0.0430682	0.0650976	0.0682961	0.105858	0.0910428	0.10429	0.0576561	0.0762727	0.503963	0.429633	0.64102	0.395704	0.465305	0.261295	PSS36610.1	Legume lectin, beta chain, Mn/Ca-binding site protein [Actinidia chinensis var. chinensis]
VaccDscaff13-snap-gene-31.60	7.90579	7.43259	8.88979	14.7585	15.0915	18.2492	15.4549	15.3578	14.689	6.39931	6.66228	8.59624	10.4431	11.8494	11.8667	XP_028064527.1	uncharacterized protein LOC114267679 [Camellia sinensis]
VaccDscaff13-snap-gene-313.30	1.99196	1.91881	1.39213	1.50617	1.41488	1.52108	0.696962	0.577965	0.849538	3.19522	2.20125	2.18751	4.05787	4.42881	5.05482	AYA60140.1	lysine histidine transporter 3 [Camellia sinensis]
VaccDscaff13-snap-gene-321.34	5.54024	6.72777	7.12529	10.7856	17.8176	16.3859	11.9466	12.6077	8.01794	7.21716	8.43519	7.17961	8.65012	4.68432	9.18173	PSS01905.1	Elongation factor Ts like [Actinidia chinensis var. chinensis]
VaccDscaff13-snap-gene-323.52	1.08019	1.49142	1.78732	2.73668	2.94571	3.76398	1.78962	2.40659	1.41496	1.2945	1.16897	0.809653	1.82255	0.627783	2.39818	XP_028087389.1	CRS2-associated factor 1, chloroplastic [Camellia sinensis]
VaccDscaff13-snap-gene-334.35	0.752725	0.458508	0.956388	1.047	1.05654	0.913863	5.62081	3.91305	4.91263	0.990505	1.18922	1.13255	0.828013	0.540401	0.439227	XP_027066502.1	mitogen-activated protein kinase kinase 6-like isoform X1 [Coffea arabica]|XP_027070327.1 mitogen-activated protein kinase kinase 6-like isoform X1 [Coffea arabica]|XP_027176472.1 mitogen-activated protein kinase kinase 6 [Coffea eugenioides]
VaccDscaff13-snap-gene-336.40	0.50463	0.679322	0.758248	0.198876	0.240825	0.142025	0.521967	0.314798	0.370172	0.282216	0.364897	0.645377	0.695339	0.975155	0.650756	PSS15552.1	Acid phosphatase [Actinidia chinensis var. chinensis]
VaccDscaff13-snap-gene-341.30	6.09887	5.57251	5.32324	22.5512	19.0385	17.838	22.0625	20.3658	23.1587	71.8278	72.0438	74.8228	48.2333	54.5128	50.7483	AYC35395.1	caffeoyl-CoA O-methyltransferase [Vaccinium corymbosum]
VaccDscaff13-snap-gene-354.38	5.13729	4.05316	5.97319	6.02565	7.70525	3.67203	2.53037	4.32386	2.69176	2.05218	1.26353	0.481329	4.09317	5.47374	5.82408	XP_009760073.1	PREDICTED: transcription factor MYB1R1-like [Nicotiana sylvestris]|XP_016450701.1 PREDICTED: transcription factor MYB1R1-like [Nicotiana tabacum]
VaccDscaff13-snap-gene-364.47	0	0	0.0860671	0.541775	0.0874735	0.171957	0.258534	0	0.0840349	0.683387	0.473357	0.450802	1.26282	0.745686	0.636383	XP_028092783.1	putative transcription factor bHLH041 [Camellia sinensis]
VaccDscaff13-snap-gene-367.30	0.374819	2.84631	1.75999	1.35407	0.715501	1.64097	2.81961	0.6495	1.03106	0.23291	1.16156	1.22913	3.81205	3.04971	2.60269	PSS15633.1	Protein STRUBBELIG-RECEPTOR FAMILY 2 like [Actinidia chinensis var. chinensis]
VaccDscaff13-snap-gene-368.45	1.08694	0.703469	1.27595	3.5474	2.20456	1.52956	1.91639	2.47208	2.61623	1.77297	1.68421	3.47525	3.94488	2.55643	2.02166	PLY65723.1	hypothetical protein LSAT_5X143181 [Lactuca sativa]
VaccDscaff13-snap-gene-372.27	0.0732744	0	0.275252	0.0721941	0.209813	0	0.344508	0.0761835	0.134377	2.73194	2.42216	2.16258	1.87509	3.13003	2.54403	RXI08468.1	hypothetical protein DVH24_022612 [Malus domestica]
VaccDscaff13-snap-gene-374.35	1.32226	0.670047	1.55879	2.05116	1.79908	1.10851	1.95761	2.6325	1.39301	2.07159	2.23774	2.2695	3.6827	1.97431	2.31632	XP_028086196.1	110 kDa U5 small nuclear ribonucleoprotein component CLO [Camellia sinensis]|XP_028086197.1 110 kDa U5 small nuclear ribonucleoprotein component CLO [Camellia sinensis]
VaccDscaff13-snap-gene-381.52	5.99796	7.02825	5.781	2.41046	3.46502	2.44329	6.53055	6.7284	7.38127	8.6802	8.15248	9.00627	6.99082	6.66216	5.87155	PSS20780.1	Anthocyanin regulatory C1 protein [Actinidia chinensis var. chinensis]
VaccDscaff13-snap-gene-39.35	0.394658	0.136226	0	0.388839	0.313905	0.0617079	0.371106	0.273551	1.02532	3.98512	5.5037	3.55902	3.4959	4.28151	2.60995	PWA68628.1	heavy metal transport/detoxification superfamily protein [Artemisia annua]
VaccDscaff13-snap-gene-390.46	5.27031	4.70992	4.94943	7.53995	6.82192	7.51809	7.19609	7.20598	6.55375	3.49925	3.43061	3.26715	5.04508	4.69938	3.79569	XP_012077080.1	photosystem I chlorophyll a/b-binding protein 6, chloroplastic [Jatropha curcas]|KDP33938.1 hypothetical protein JCGZ_07509 [Jatropha curcas]
VaccDscaff13-snap-gene-395.53	4.29964	3.15975	3.38659	4.09959	4.10384	4.03369	4.69516	5.47977	5.08711	2.19774	2.00585	1.63738	3.00323	3.10342	3.7148	XP_028107638.1	uncharacterized protein LOC114306560 [Camellia sinensis]
VaccDscaff13-snap-gene-42.48	2.63788	2.10559	3.25142	2.54484	1.83586	2.11382	2.1704	2.45692	2.51956	5.07116	4.65508	4.81173	3.9485	4.02433	4.79731	XP_006466926.1	GDP-mannose 4,6 dehydratase 1 [Citrus sinensis]|GAY57792.1 hypothetical protein CUMW_182140 [Citrus unshiu]
VaccDscaff13-snap-gene-46.47	0.915571	1.51695	1.11777	0.811864	0.91757	1.54609	1.59273	1.47548	2.35067	0.512037	0.945783	1.26101	0.540678	0.558715	0.590346	XP_028106094.1	uncharacterized protein LOC114305189 [Camellia sinensis]
VaccDscaff13-snap-gene-48.62	3.84039	2.99378	3.03925	30.6103	27.6766	28.7014	9.00775	9.06245	10.129	2.05123	1.38181	1.52822	6.24308	7.81183	7.23393	PSS35328.1	Sialyltransferase-like protein, partial [Actinidia chinensis var. chinensis]
VaccDscaff13-snap-gene-48.71	2.05462	1.83748	2.41191	1.47224	1.64907	1.35804	0.658639	0.436948	0.599444	0.565823	0.530605	0.459385	1.4707	1.2823	0.972748	PSS35322.1	Short-chain dehydrogenase reductase [Actinidia chinensis var. chinensis]
VaccDscaff13-snap-gene-56.48	1.29758	0.457421	0.700035	0.952038	0.527018	2.09794	0.597093	0.688901	0.632876	0.437466	0.399268	0.461725	1.65754	0.617742	0.4108	XP_010248925.1	PREDICTED: transcription termination factor MTERF5, chloroplastic isoform X1 [Nelumbo nucifera]
VaccDscaff13-snap-gene-56.53	1.18859	1.28209	1.48829	1.95177	2.41073	2.09076	2.42159	2.42006	2.22514	0.877064	1.22781	1.02314	1.02361	1.30961	0.835162	XP_010248925.1	PREDICTED: transcription termination factor MTERF5, chloroplastic isoform X1 [Nelumbo nucifera]
VaccDscaff13-snap-gene-57.53	0.243865	0.404044	0.320624	1.00913	1.1638	1.1439	0.917247	0.811348	0.983882	2.50034	3.27485	3.02285	2.97623	2.77788	3.38672	XP_016434983.1	PREDICTED: lysine histidine transporter 1-like isoform X2 [Nicotiana tabacum]
VaccDscaff13-snap-gene-59.61	1.98309	1.59497	2.06124	1.04332	0.716683	0.487685	0.452608	0.520459	1.02394	1.02291	1.09387	0.965989	0.663237	0.509126	0.381976	PSR87537.1	Protein SIEVE ELEMENT OCCLUSION B like [Actinidia chinensis var. chinensis]
VaccDscaff13-snap-gene-63.43	0.588332	0.634353	0.632255	1.18322	1.31412	1.06974	0.752838	0.807177	0.689626	1.28897	1.39092	1.61106	1.65955	0.660057	1.14316	PSS30361.1	Futsch light chain LC(f) like [Actinidia chinensis var. chinensis]
VaccDscaff13-snap-gene-71.46	0	0	0	0	0.54577	1.07288	0.358458	0.396341	0	1.42128	0.590679	1.31258	1.68838	1.16313	0.567223	QBB21107.1	farnesyl diphosphate synthase, partial [Camellia sinensis]
VaccDscaff13-snap-gene-72.40	0.617252	0.319589	0.579671	0.456114	0.5155	0.361921	0.217656	0.641758	0.282992	1.36642	1.51435	1.06267	0.607517	1.02015	0.994988	XP_028093049.1	zinc finger AN1 domain-containing stress-associated protein 12 [Camellia sinensis]|XP_028093050.1 zinc finger AN1 domain-containing stress-associated protein 12 [Camellia sinensis]
VaccDscaff13-snap-gene-72.41	14.8105	13.3292	14.8554	20.9332	20.2049	23.7878	19.3223	17.3333	16.5666	8.384	7.68964	9.15406	11.3715	13.959	14.7686	XP_028093049.1	zinc finger AN1 domain-containing stress-associated protein 12 [Camellia sinensis]|XP_028093050.1 zinc finger AN1 domain-containing stress-associated protein 12 [Camellia sinensis]
VaccDscaff13-snap-gene-73.44	15.723	16.4282	15.5639	19.9572	22.4429	17.8069	16.3831	23.1218	20.3918	9.37411	9.65734	9.19719	16.451	16.8557	14.1918	XP_011085792.1	uncharacterized protein LOC105167687 [Sesamum indicum]
VaccDscaff13-snap-gene-75.34	2.3182	2.75356	2.94542	2.68708	2.79832	2.23877	3.39801	3.96979	4.81397	1.14394	0.915618	1.20737	2.61717	2.63513	2.16433	XP_028059805.1	type IV inositol polyphosphate 5-phosphatase 7-like isoform X3 [Camellia sinensis]
VaccDscaff13-snap-gene-77.42	1.26646	0.874295	1.30262	3.17888	3.59756	4.49789	2.15492	2.72752	4.56211	3.17597	3.45751	1.75021	3.85816	2.72947	4.24747	PSS33706.1	Aldose 1-epimerase [Actinidia chinensis var. chinensis]
VaccDscaff13-snap-gene-78.43	9.04416	6.11354	7.19589	6.0643	4.07636	2.12119	2.48046	7.44422	6.45008	3.27832	2.59517	3.21297	3.70897	4.21596	1.99369	NP_001240084.1	uncharacterized protein LOC100787539 precursor [Glycine max]|XP_028212436.1 gibberellin-regulated protein 4-like [Glycine soja]|ACU19304.1 unknown [Glycine max]|ADX36136.1 gibberellic acid-stimulated protein 2 [Glycine soja]|KRH01173.1 hypothetical protein GLYMA_18G259400 [Glycine max]
VaccDscaff13-snap-gene-82.42	0.0677609	0.245588	0.0954529	0.300428	0.485063	0.349633	0.286727	0.352255	0.217464	1.07371	1.53993	0.966595	0.900345	1.10267	1.00826	PSS35117.1	UDP-glycosyltransferase [Actinidia chinensis var. chinensis]
VaccDscaff13-snap-gene-86.25	14.7394	23.9419	18.8631	17.6543	43.0321	45.2791	16.9851	20.1323	16.8277	32.7299	22.5401	18.9073	27.5916	64.6666	20.6416	OWM65802.1	hypothetical protein CDL15_Pgr015227 [Punica granatum]
VaccDscaff13-snap-gene-9.40	4.84627	4.15667	3.81566	6.55935	6.26088	5.09761	4.41897	3.5627	4.08465	7.66549	8.49536	7.3682	5.68526	7.06982	6.3613	PSS26293.1	Common plant regulatory factor 1 like [Actinidia chinensis var. chinensis]
VaccDscaff13-snap-gene-92.35	0.410045	0.535379	0.502278	0.87826	0.816776	0.618838	0.97232	1.37165	1.19335	2.04393	1.82322	1.77143	1.78978	0.888479	1.27332	XP_022770749.1	pleiotropic drug resistance protein 3-like [Durio zibethinus]
VaccDscaff13-snap-gene-94.34	25.4289	23.9821	25.0433	29.3229	28.9479	31.5984	22.3109	21.8265	25.587	63.3658	66.3362	62.7188	44.573	44.9583	40.4725	PSS33617.1	Isoprenylcysteine alpha-carbonyl methylesterase [Actinidia chinensis var. chinensis]
VaccDscaff13-snap-gene-95.53	1.9013	1.75483	1.70791	3.17641	3.98449	4.34292	1.86557	2.10571	1.81918	5.70181	5.37977	4.63549	4.67829	3.90952	4.42811	PSS35059.1	Tryptophan synthase beta chain like [Actinidia chinensis var. chinensis]
VaccDscaff13-snap-gene-96.35	90.0016	91.8823	93.4038	150.797	167.778	167.2	134.548	138.776	150.505	237.166	212.942	209.399	180.367	189.384	184.309	XP_028112940.1	S-adenosylmethionine decarboxylase proenzyme-like [Camellia sinensis]
VaccDscaff13-snap-gene-98.37	1.82883	1.42035	2.02418	3.15327	3.55344	3.4927	3.31655	2.92007	4.01265	1.46112	1.55183	1.34937	2.76427	1.86003	1.61979	XP_004501983.1	superoxide dismutase [Fe] 3, chloroplastic-like isoform X1 [Cicer arietinum]
VaccDscaff1401-augustus-gene-0.2	0.556832	0.620966	0.60338	0.126605	0.122648	0	0.0402771	0.0445337	0.0392755	0.0798488	0.176987	0.0842768	0	0.043564	0.0424896	RVW14870.1	putative lysophospholipase BODYGUARD 3 [Vitis vinifera]
VaccDscaff1402-augustus-gene-0.6	0.454659	1.41243	1.28093	0.582342	0.260372	0.255922	0.213763	0.0945419	0.333516	0.339027	0.37573	0.26837	0.671233	0.601141	0.315708	PSS14047.1	WEB family protein [Actinidia chinensis var. chinensis]
VaccDscaff140-augustus-gene-0.23	4.6119	2.23381	2.51484	5.42337	4.04689	4.39643	5.59572	4.48565	4.22884	1.80268	1.921	1.53676	2.3428	2.42095	1.9923	XP_012073570.1	psbP domain-containing protein 3, chloroplastic [Jatropha curcas]|KDP36744.1 hypothetical protein JCGZ_08035 [Jatropha curcas]
VaccDscaff140-augustus-gene-1.34	3.57971	2.19666	2.98823	7.11918	7.59265	5.90811	3.67776	8.61535	6.56477	8.65048	7.39568	9.06497	5.15439	4.44985	4.27434	ABF61806.1	alcohol dehydrogenase [Dimocarpus longan]
VaccDscaff1412-augustus-gene-0.4	17.6867	19.4965	17.3404	11.3958	10.5941	10.4617	9.26664	9.38316	9.13133	3.91593	4.5006	3.52077	11.1797	10.6031	11.2163	AOY34426.1	transcription factor BHLH055, partial [Vaccinium corymbosum]
VaccDscaff1414-augustus-gene-0.3	8.97905	5.43475	6.88841	0.249202	0.422472	0.415251	0.83243	0.0657432	0.463845	1.00196	1.6983	1.67959	0.560119	1.02899	0.125451	PSS23535.1	WAT1-related protein [Actinidia chinensis var. chinensis]
VaccDscaff1416-augustus-gene-0.2	2.95685	3.38139	2.96999	2.4826	3.31301	3.11166	5.36737	4.78512	4.57377	2.46846	2.44354	2.93418	2.20164	1.59518	2.19347	PSS24368.1	Serine/threonine-protein kinase [Actinidia chinensis var. chinensis]
VaccDscaff1430-processed-gene-0.0	0.708335	0.611247	0.776076	0.872364	1.85921	1.38442	1.16561	1.04331	0.378876	1.21043	2.74391	0.812986	1.27813	2.58151	2.0494	XP_021748258.1	DExH-box ATP-dependent RNA helicase DExH5, mitochondrial-like isoform X2 [Chenopodium quinoa]
VaccDscaff1434-processed-gene-0.1	7.35206	8.04982	7.62209	5.63396	4.72847	3.41157	9.21775	10.0549	9.54427	9.8739	9.36403	9.04748	7.33985	5.78903	4.39153	XP_027336258.1	protein ABIL1 isoform X2 [Abrus precatorius]
VaccDscaff1437-augustus-gene-0.6	11.8302	14.0297	14.2048	5.74463	5.05427	4.75649	4.50266	4.33424	4.18407	5.48715	5.23739	5.56976	8.12281	3.09395	6.59412	PSS03982.1	Cleaved like [Actinidia chinensis var. chinensis]
VaccDscaff144-snap-gene-0.35	15.843	8.44274	12.8772	18.7131	10.7885	10.2564	7.84082	10.4997	8.66529	17.6169	12.729	22.1486	15.2284	20.5421	12.5911	PSS04450.1	Protein BOBBER like [Actinidia chinensis var. chinensis]
VaccDscaff144-snap-gene-2.62	0.291874	0.151121	0.182735	0.814783	1.2304	0.638915	0.548912	0.632212	0.446052	0.929514	0.175878	0.167498	0.574541	0.247378	1.134	PSS30202.1	Protein CHROMATIN REMODELING like [Actinidia chinensis var. chinensis]
VaccDscaff1452-augustus-gene-0.4	40.4808	34.9513	38.8448	67.7049	61.2723	62.2946	75.1966	78.4418	78.8894	28.89	30.7643	27.0197	33.5457	34.2161	34.1381	PRQ51323.1	putative abieta-7,13-dien-18-ol hydroxylase [Rosa chinensis]
VaccDscaff1452-snap-gene-0.5	4.86613	3.87614	4.21833	5.53198	8.57451	6.32097	7.03959	3.89178	4.11872	1.04669	1.16001	0.368246	2.5789	1.52282	1.85657	PRQ51323.1	putative abieta-7,13-dien-18-ol hydroxylase [Rosa chinensis]
VaccDscaff1454-augustus-gene-0.3	0.478352	0.304827	0.380116	0.29003	0.245844	0.276163	0.415205	0.688629	0.539841	1.3719	1.93854	1.99097	1.15891	1.98348	0.98553	XP_002304772.2	probable glycerol-3-phosphate dehydrogenase [NAD(+)] 1, cytosolic [Populus trichocarpa]|PNT46633.1 hypothetical protein POPTR_003G203800 [Populus trichocarpa]|PNT46634.1 hypothetical protein POPTR_003G203800 [Populus trichocarpa]
VaccDscaff145-augustus-gene-1.23	1.20524	0.915237	1.66006	0.316658	0.996972	0.0753794	0.453326	1.33663	0.442053	0.374464	0.249002	0.158092	0.553574	0.49032	0.318818	XP_028108914.1	protein PYRICULARIA ORYZAE RESISTANCE 21-like isoform X1 [Camellia sinensis]
VaccDscaff145-augustus-gene-1.24	2.77905	2.36125	2.74369	1.33393	1.6323	1.73811	1.34011	0.889041	1.11076	2.39107	2.28188	1.33193	2.24428	3.5512	2.82744	XP_028108914.1	protein PYRICULARIA ORYZAE RESISTANCE 21-like isoform X1 [Camellia sinensis]
VaccDscaff145-augustus-gene-2.49	0.345844	0.447662	0.568378	0	0.165047	0	0.162603	0.179787	0	1.61179	0.803828	1.446	2.21254	2.37428	2.14419	XP_028071491.1	protein PYRICULARIA ORYZAE RESISTANCE 21-like [Camellia sinensis]
VaccDscaff145-augustus-gene-2.53	0.472672	0.42828	0.388407	0.640342	1.32524	1.21945	0.388907	0.645012	1.30024	0.936218	0.366202	0.290628	0.319837	0.270414	0.205135	XP_028071498.1	microtubule-associated protein 70-5 [Camellia sinensis]
VaccDscaff145-processed-gene-2.1	0.697186	0.496342	0.204606	1.50261	1.33087	1.92131	1.43408	1.49503	0.719188	0.56861	0.630168	0.771612	0.729078	0.443176	0.605144	XP_028071497.1	pentatricopeptide repeat-containing protein At4g16390, chloroplastic [Camellia sinensis]
VaccDscaff145-processed-gene-2.15	0.847319	0	0.265243	16.9748	15.3659	14.5733	16.4662	14.0953	9.84125	29.2218	28.0089	26.1187	33.0802	33.0347	32.22	XP_028071500.1	uncharacterized protein LOC114273876 [Camellia sinensis]
VaccDscaff145-snap-gene-0.43	11.3139	11.6461	11.4472	2.91948	3.02106	3.85393	9.68885	8.61226	9.07741	11.9266	13.7047	12.7867	7.29109	9.52063	8.01653	PSS24759.1	Heavy metal-associated isoprenylated plant protein, partial [Actinidia chinensis var. chinensis]
VaccDscaff1464-snap-gene-0.4	0	0	0.0246425	0.0258533	0	0.0492343	0	0.0545639	0	0.0978328	0.271061	0.129073	0.206611	0.186815	0.234267	XP_028076056.1	putative calcium-transporting ATPase 11, plasma membrane-type isoform X1 [Camellia sinensis]
VaccDscaff146-augustus-gene-0.22	5.91301	4.87769	5.553	3.75223	3.34798	4.70108	9.32973	7.71075	7.71929	9.80853	8.48927	9.4651	4.34016	6.62548	4.47374	PSS20937.1	Auxin-responsive protein [Actinidia chinensis var. chinensis]
VaccDscaff146-augustus-gene-0.23	3.95893	6.1273	8.29529	6.5219	11.1531	7.30831	2.18157	6.43971	4.07899	2.42037	4.7052	6.03052	2.59766	3.07397	3.27264	XP_028098254.1	topless-related protein 4-like isoform X2 [Camellia sinensis]
VaccDscaff146-augustus-gene-1.36	1.85408	2.17939	2.02355	2.27109	2.29576	2.39755	2.54447	3.17808	2.71094	0.840731	1.08704	0.985948	1.03572	0.917374	0.596499	XP_028067046.1	uncharacterized protein LOC114269873 [Camellia sinensis]
VaccDscaff146-augustus-gene-2.60	70.1011	71.4768	78.3662	21.7736	21.367	21.3383	33.33	43.641	37.3039	53.0349	54.5517	54.7759	43.4312	37.5824	41.282	XP_015901930.1	uncharacterized protein LOC107434926 [Ziziphus jujuba]
VaccDscaff146-processed-gene-1.26	5.67335	4.75586	5.07422	6.12206	5.67285	7.60349	10.4155	8.70744	9.66109	13.0943	9.76761	13.5546	14.0926	18.6843	14.2036	XP_027069566.1	blue copper protein-like [Coffea arabica]
VaccDscaff146-processed-gene-1.27	53.6248	43.1898	36.7707	56.1888	63.3692	62.6854	70.0343	88.4981	95.6099	101.553	78.2556	74.1082	91.7351	115.139	111.455	XP_020537810.1	uclacyanin 1 [Jatropha curcas]
VaccDscaff1475-processed-gene-0.0	52.8891	53.7772	57.7546	172.082	161.877	156.418	135.577	132.002	146.366	403.041	374.676	391.242	276.147	254.224	277.236	PSS11248.1	Homeobox-leucine zipper protein like [Actinidia chinensis var. chinensis]
VaccDscaff147-processed-gene-0.3	7.93235	5.94057	11.7062	7.67583	7.16552	6.91016	7.59217	8.1	13.8976	10.6284	15.4371	15.8861	14.2203	13.3981	14.1215	PSR93476.1	Bax inhibitor like [Actinidia chinensis var. chinensis]
VaccDscaff147-snap-gene-1.35	0.292408	0.227096	0.343256	0.864291	0.837276	0.960127	0.481177	0.760043	0.402181	1.36275	1.28374	1.51024	1.15119	0.96654	1.59534	PSR93471.1	FAD-dependent urate hydroxylase [Actinidia chinensis var. chinensis]
VaccDscaff1482-augustus-gene-0.3	1.98723	2.09817	1.93943	2.41862	3.16122	2.63198	1.50224	1.49896	1.32197	2.57866	2.65658	2.645	2.95301	3.2893	3.20818	XP_002273091.2	PREDICTED: O-glucosyltransferase rumi homolog [Vitis vinifera]|RVW81260.1 KDEL motif-containing protein 1 [Vitis vinifera]
VaccDscaff148-augustus-gene-0.14	0.171701	0.207434	0.322494	0.563899	0.546273	0.402702	0.457455	0.595059	0.734719	1.04027	0.591223	0.731969	0.168993	0.320156	0.227098	PSS01573.1	Protein SMAX1-LIKE like [Actinidia chinensis var. chinensis]
VaccDscaff148-processed-gene-1.18	0.565502	0.425884	0.579351	0.303908	0.294409	0.385836	0.773462	0.694854	0.895646	0.191672	0.159317	0.252877	0.151796	0.0522864	0.0509969	PSS20741.1	Xyloglucan endotransglucosylase/hydrolase protein [Actinidia chinensis var. chinensis]
VaccDscaff148-snap-gene-2.72	1.36007	5.63355	0.375666	1.10355	0.839971	6.90514	0.7523	1.33089	15.112	4.84713	4.79338	4.95852	10.3153	11.1476	7.46008	RQL87635.1	hypothetical protein DY000_00013759, partial [Brassica cretica]
VaccDscaff149-augustus-gene-1.17	7.96831	12.8146	10.1476	6.78026	3.86034	6.11628	20.5484	20.7117	20.591	5.40159	8.48069	8.01722	10.9916	11.0513	9.1619	RXH73339.1	hypothetical protein DVH24_013023 [Malus domestica]
VaccDscaff149-snap-gene-1.22	7.35512	12.1529	6.37888	4.11833	4.91029	2.45089	9.22159	14.166	15.5154	6.63086	5.64648	12.1783	8.30719	8.13465	11.8014	PSR99567.1	GDSL esterase/lipase [Actinidia chinensis var. chinensis]
VaccDscaff149-snap-gene-2.68	1.22342	2.33372	3.05373	1.11022	1.25989	0.543669	1.05959	1.97493	1.47605	2.31068	2.32803	2.15376	3.73912	2.12839	2.39527	PSS17969.1	Cinnamyl alcohol dehydrogenase [Actinidia chinensis var. chinensis]
VaccDscaff14-augustus-gene-10.18	1.05806	1.29485	1.53562	0.75815	0.826259	0.36095	0.452234	1.00006	0.352791	1.25517	1.19233	1.23015	2.17741	2.54353	1.62206	PSS01221.1	Protein REVERSION-TO-ETHYLENE like [Actinidia chinensis var. chinensis]
VaccDscaff14-augustus-gene-100.29	5.05606	5.84384	6.06717	6.89361	7.3362	5.48597	13.9989	12.611	10.9815	4.56989	5.24928	5.82817	5.55437	6.31103	5.5981	PSS19507.1	Leucine-rich repeat receptor-like protein kinase precursor [Actinidia chinensis var. chinensis]
VaccDscaff14-augustus-gene-101.15	3.88872	4.88363	3.6131	0.163038	0.0789708	0	0.0778011	0.172047	0.417265	0.23136	0.170938	0.203491	0.529319	0.0841503	0.574524	PSR98443.1	Pectate lyase [Actinidia chinensis var. chinensis]
VaccDscaff14-augustus-gene-111.26	0.94739	1.21462	1.18628	2.48912	3.18639	2.5394	2.12108	2.8612	1.9856	3.02761	3.63499	2.35225	2.0425	2.52359	2.90887	XP_028058687.1	beta-amylase 1, chloroplastic-like [Camellia sinensis]
VaccDscaff14-augustus-gene-112.30	3.61552	3.1927	3.64536	5.39796	5.97022	5.34795	5.27693	6.0883	6.12197	9.84121	9.92136	11.3689	7.99026	6.70019	8.91129	XP_028058687.1	beta-amylase 1, chloroplastic-like [Camellia sinensis]
VaccDscaff14-augustus-gene-114.28	15.4624	16.9929	19.0512	34.9246	36.5051	36.6893	34.5064	33.0929	31.0022	42.9962	39.5979	44.9144	35.1425	24.7064	37.8545	XP_028058687.1	beta-amylase 1, chloroplastic-like [Camellia sinensis]
VaccDscaff14-augustus-gene-115.38	2.70899	2.88653	2.21222	1.00573	0.824403	0.589318	1.0337	0.77557	1.61999	2.08589	2.10893	1.85395	1.81615	1.47743	2.2978	XP_028125446.1	protein HOTHEAD [Camellia sinensis]
VaccDscaff14-augustus-gene-124.24	1.10023	0.773104	1.18085	1.08401	1.05012	0.589815	0.812877	0.73537	0.972814	1.97777	1.7048	1.5076	1.43094	1.99821	1.6371	PSS35911.1	MACPF domain-containing protein [Actinidia chinensis var. chinensis]
VaccDscaff14-augustus-gene-125.28	3.94899	4.22867	8.5971	8.48894	9.20873	9.34603	11.3088	6.90515	9.13476	12.3809	15.7146	13.2441	4.77005	6.75479	4.94115	XP_028114478.1	aspartic proteinase-like protein 2 isoform X2 [Camellia sinensis]
VaccDscaff14-augustus-gene-126.18	1.45179	1.95437	0.95438	0.143039	0.415704	0.408599	0.409546	0	0	0	0.29994	0	1.28601	0.590625	0.144015	XP_028109429.1	CRIB domain-containing protein RIC4-like [Camellia sinensis]
VaccDscaff14-augustus-gene-13.24	0.842883	1.19439	1.41648	1.049	1.35494	0.99884	1.62688	1.79882	2.15591	5.21005	5.9574	6.10997	4.19161	3.11322	4.04858	PSR91325.1	IQ domain-containing protein [Actinidia chinensis var. chinensis]
VaccDscaff14-augustus-gene-130.27	0.156911	0.162485	0.294715	1.08218	0.449296	0.588822	0.885282	1.14198	1.58266	2.77885	1.62089	2.93295	0.772181	0.638352	1.40087	EOY17386.1	12-oxophytodienoate reductase 2 [Theobroma cacao]
VaccDscaff14-augustus-gene-134.19	3.09537	6.23258	5.65232	6.2689	6.07295	8.06643	8.57025	8.04565	7.56873	2.24402	3.90807	1.86093	3.04655	4.19758	3.92347	VaccDscaff14-augustus-gene-134.19	-
VaccDscaff14-augustus-gene-137.25	0.919636	1.52368	0.950008	4.80221	4.52044	5.65104	3.24283	3.2509	2.6984	1.45721	1.13998	1.31184	2.76065	1.73035	2.96484	XP_017981542.1	PREDICTED: aldehyde dehydrogenase family 3 member H1 isoform X1 [Theobroma cacao]
VaccDscaff14-augustus-gene-139.19	0.717751	3.82241	0.0962929	1.21229	4.59972	0.288581	0.482084	0.426427	0.376077	0.860154	0.317758	0.40349	4.64226	1.04285	2.54283	XP_028092867.1	F-box protein 7 isoform X3 [Camellia sinensis]
VaccDscaff14-augustus-gene-143.22	2.87045	3.14726	2.37854	2.4954	0.966963	1.90087	0.635094	0.52666	1.08378	1.25907	1.39537	0.830554	1.49568	1.88904	0.669981	PSS19921.1	WAT1-related protein [Actinidia chinensis var. chinensis]
VaccDscaff14-augustus-gene-146.15	3.08168	3.8424	3.83905	2.85035	2.82129	3.12707	2.66122	2.28859	3.22939	6.97584	7.08138	8.16701	5.07576	6.01266	4.61663	AYC35396.1	flavonol synthase [Vaccinium corymbosum]
VaccDscaff14-augustus-gene-149.16	1.66438	0.946235	1.10332	1.86491	2.18041	1.59205	1.31955	1.45901	1.82538	3.28521	3.23633	2.63265	2.24841	2.65533	3.07544	XP_028063374.1	oxysterol-binding protein-related protein 1C isoform X1 [Camellia sinensis]
VaccDscaff14-augustus-gene-154.24	4.46249	3.46575	4.0003	4.34673	5.27568	4.70978	5.53133	6.1159	8.09067	5.57743	4.97643	5.48762	12.2779	13.3064	7.44488	PSS31884.1	Amino acid permease [Actinidia chinensis var. chinensis]
VaccDscaff14-augustus-gene-155.31	2.47447	1.70825	2.43447	3.3087	3.09281	2.32142	4.21041	3.49154	4.75398	12.5206	9.3116	11.708	6.84244	5.9322	6.37032	XP_028087763.1	NAC domain-containing protein 2-like [Camellia sinensis]|ACH87170.1 nam-like protein [Camellia sinensis]|AFD54598.1 NAM-like protein [Camellia sinensis]
VaccDscaff14-augustus-gene-161.20	1.11623	0.990754	1.31033	0.628441	0.494648	0.448794	0.974643	0.497376	0.767636	1.82074	1.23542	1.84328	1.13786	1.17582	0.909546	TEY24955.1	F-box and leucine-rich repeat protein 1 (S-phase kinase-associated protein 2) [Salvia splendens]
VaccDscaff14-augustus-gene-161.24	0	0.0769664	0	0.219691	0.141883	0.0697289	0.97847	1.54554	0.681527	0.0692787	0.767789	0.219362	0.292616	0.377972	0	XP_012853557.1	PREDICTED: ras-related protein RABC1 [Erythranthe guttata]|EYU23846.1 hypothetical protein MIMGU_mgv1a013810mg [Erythranthe guttata]
VaccDscaff14-augustus-gene-163.35	173.696	173.531	168.866	177.916	169.527	186.808	165.847	168.268	161.022	86.9646	85.4183	90.9408	116.951	112.004	121.949	PSS17491.1	Thioredoxin M-type Md like [Actinidia chinensis var. chinensis]
VaccDscaff14-augustus-gene-164.29	0.316164	0.654789	0.593828	1.49521	1.62954	1.72033	0.951348	1.05189	1.39154	1.0609	1.50235	1.43076	2.42718	1.73641	1.31723	ONM08962.1	Alcohol dehydrogenase 1 [Zea mays]
VaccDscaff14-augustus-gene-164.30	2.49656	3.13923	3.79596	5.4466	5.5033	4.74006	5.92484	9.6411	10.1379	4.2108	5.2807	4.67822	3.33476	4.77604	2.18171	PKU64809.1	Alcohol dehydrogenase 3 [Dendrobium catenatum]
VaccDscaff14-augustus-gene-165.25	1.12165	0.374674	0.237854	0.891216	1.45044	1.1541	1.83724	1.69284	2.58779	0.876849	0.897025	1.67297	0.391726	1.06718	0.681945	GAV61473.1	LOW QUALITY PROTEIN: ADH_zinc_N domain-containing protein/ADH_N domain-containing protein [Cephalotus follicularis]
VaccDscaff14-augustus-gene-17.25	72.0872	61.619	64.4545	6.31975	5.60419	5.60098	17.0739	19.5452	21.2188	113.734	110.399	108.391	70.0275	82.35	81.7384	AIC83790.1	alcohol acyltransferase [Actinidia deliciosa]
VaccDscaff14-augustus-gene-17.26	12.6075	10.7664	11.5708	0.645276	0.898592	0.998438	3.46415	3.74514	4.12867	57.9552	55.8149	56.4576	16.5985	16.5694	18.0692	PSS01278.1	Methanol O-anthraniloyltransferase [Actinidia chinensis var. chinensis]
VaccDscaff14-augustus-gene-172.25	3.18197	2.95177	3.05049	3.91881	5.69449	3.73144	7.04385	5.78951	6.38241	2.59514	2.25979	2.41298	2.80555	3.77563	2.43309	XP_028090861.1	uncharacterized protein LOC114291053 [Camellia sinensis]
VaccDscaff14-augustus-gene-173.25	1.89342	3.66836	2.29437	2.22657	0.991042	1.146	0.402032	1.84158	0.728064	0.967814	0.630935	0.540786	1.6231	0.807561	0.969409	XP_011095869.1	glucuronoxylan 4-O-methyltransferase 1-like [Sesamum indicum]
VaccDscaff14-augustus-gene-175.29	4.42429	4.96324	4.36266	0.363255	0.774182	0.484241	1.24808	0.766657	1.35227	2.54303	2.51366	2.32135	1.74181	2.24989	1.75552	XP_009630447.1	PREDICTED: uncharacterized protein LOC104120395 isoform X2 [Nicotiana tomentosiformis]
VaccDscaff14-augustus-gene-180.24	0.0545697	0.169524	0.102494	0.0537652	0.0520846	0	0	0	0	0.762959	0.394593	0.536845	0.161127	0.166502	0.216528	PSS00169.1	Embryonic protein like [Actinidia chinensis var. chinensis]
VaccDscaff14-augustus-gene-183.19	9.57548	10.737	10.9612	6.58726	6.43545	5.84706	5.64751	6.24436	7.79303	5.38681	5.26764	5.9085	4.79588	5.07112	3.76574	XP_019080327.1	PREDICTED: probable cinnamyl alcohol dehydrogenase 1 isoform X2 [Vitis vinifera]
VaccDscaff14-augustus-gene-183.22	0.606646	0.326662	0.319038	0.382529	0.440055	0.523593	0.821439	0.605501	0.534008	0.180944	0.250666	0.21485	0.429896	0.197439	0.21664	PSS30202.1	Protein CHROMATIN REMODELING like [Actinidia chinensis var. chinensis]
VaccDscaff14-augustus-gene-185.29	30.1764	28.7854	26.3149	25.2645	25.2552	26.0786	19.849	20.092	23.9898	39.0039	37.5449	34.3667	49.5253	60.6267	51.2423	PSS17621.1	Glutathione S-transferase [Actinidia chinensis var. chinensis]
VaccDscaff14-augustus-gene-187.22	1.34269	0.811058	1.05078	0.0367471	0.213591	0.10497	0.59621	0.271444	0.649783	1.32104	1.19436	1.17414	0.367087	0.531066	0.443973	XP_021907302.1	scarecrow-like protein 23 [Carica papaya]
VaccDscaff14-augustus-gene-187.23	2.47348	2.00832	1.82135	2.49239	5.17774	2.21501	2.14086	2.36711	2.16494	3.14387	3.0487	2.70987	3.84535	2.42992	6.02255	XP_028058434.1	heat shock 70 kDa protein 17-like, partial [Camellia sinensis]
VaccDscaff14-augustus-gene-188.18	1.31711	1.0831	1.4552	1.87021	1.81175	1.81713	1.71206	1.49023	1.84709	0.577726	0.600254	0.419212	1.25821	1.06379	1.07598	PSS05810.1	Protein like [Actinidia chinensis var. chinensis]
VaccDscaff14-augustus-gene-189.23	5.10409	5.8599	6.98158	4.26358	6.03661	4.4761	1.25204	3.23018	2.44182	3.93008	4.0117	4.14803	3.8223	4.40121	5.17321	XP_021907512.1	zinc transporter 5-like isoform X1 [Carica papaya]
VaccDscaff14-augustus-gene-192.36	14.4648	17.1266	16.8048	15.0145	15.8387	16.3464	22.6259	17.3395	18.2593	7.19237	7.62818	7.8633	10.3712	8.63565	9.60239	XP_028053465.1	protein NRT1/ PTR FAMILY 6.1-like [Camellia sinensis]
VaccDscaff14-augustus-gene-197.27	11.5691	13.5774	12.6476	6.48837	6.45545	6.73472	11.3808	12.3368	10.9345	5.30875	6.31249	7.29577	5.60571	6.15475	7.65083	PSR84733.1	NAC domain-containing protein [Actinidia chinensis var. chinensis]
VaccDscaff14-augustus-gene-20.24	1.27778	0.529269	0.788561	0.503577	0.383301	0.376749	0.171647	0.531405	0.535612	0.884749	0.716543	0.43099	1.29356	1.41098	0.869164	XP_028094677.1	ABC transporter G family member 14-like [Camellia sinensis]
VaccDscaff14-augustus-gene-200.27	1.058	1.2521	1.3721	1.09204	1.4426	1.79607	1.46861	1.46668	1.43209	2.72367	2.8624	2.57732	2.42974	2.25459	2.5988	XP_028119618.1	probable ribose-5-phosphate isomerase 2 [Camellia sinensis]
VaccDscaff14-augustus-gene-201.26	2.97758	2.5097	2.14599	5.79913	6.27879	6.36637	4.55795	5.39963	5.27004	3.09809	3.43349	2.04368	3.47585	3.31009	3.43452	XP_028051248.1	uncharacterized protein LOC114255903 [Camellia sinensis]|ACH87180.1 unknown protein [Camellia sinensis]
VaccDscaff14-augustus-gene-202.22	0.300731	0.311413	1.9366	0.931219	0.635579	2.07567	0.646364	1.31768	0.393932	0.320352	0.377223	0.253588	0.274846	0.305862	0.40486	XP_028115675.1	histidine kinase 3-like [Camellia sinensis]
VaccDscaff14-augustus-gene-205.24	5.04631	5.56823	5.02393	2.11917	2.26349	1.8885	3.29309	3.92782	2.98364	5.4233	6.23831	5.53415	3.22973	2.63632	3.39193	PSS13665.1	U-box domain-containing protein [Actinidia chinensis var. chinensis]
VaccDscaff14-augustus-gene-214.27	7.13601	6.98735	9.43686	5.16549	6.53304	6.78572	5.1125	4.64339	4.18415	15.7914	18.0526	14.8524	14.2381	13.6268	15.6022	XP_028062016.1	ankyrin repeat-containing protein BDA1-like [Camellia sinensis]
VaccDscaff14-augustus-gene-215.24	1.37025	1.47684	1.49692	1.51536	1.68152	1.49538	1.57773	1.5991	1.12823	2.89325	2.57095	2.72356	2.44957	2.55973	2.69078	PSR84812.1	Protein-tyrosine-phosphatase [Actinidia chinensis var. chinensis]
VaccDscaff14-augustus-gene-216.38	1.88996	1.33907	0.934155	0.19601	0.664593	0.0933192	0.374143	0.206842	0.364839	1.29803	1.74682	1.27216	2.83919	3.84442	2.07215	VaccDscaff14-augustus-gene-216.38	-
VaccDscaff14-augustus-gene-217.12	12.2959	10.1084	9.8725	4.53143	5.55444	5.81173	9.97347	7.02638	8.00414	11.6359	9.50203	10.7114	6.37434	5.82328	5.77276	PSR84822.1	Phosphoglycerate kinase [Actinidia chinensis var. chinensis]
VaccDscaff14-augustus-gene-22.24	0	0.0717057	0.0650299	0	0.0660925	0	0	0	0	0.387261	0.429186	0.681227	0.408923	0.352137	0.343452	RID71961.1	hypothetical protein BRARA_C03871 [Brassica rapa]
VaccDscaff14-augustus-gene-22.25	0.847136	1.14875	1.00392	1.70904	2.1754	3.29249	1.72593	1.38406	1.66451	0.846007	1.10428	1.28978	0.972738	0.923131	1.50061	XP_028098401.1	formin-like protein 14 [Camellia sinensis]
VaccDscaff14-augustus-gene-220.24	0	0.108262	0.245458	0.154511	0.0498938	0.098082	0.442393	0.217399	0.718986	0.243622	0.269996	0.514264	0.15435	2.23298	0.259275	OIS96095.1	high affinity nitrate transporter 2.5 [Nicotiana attenuata]
VaccDscaff14-augustus-gene-220.26	4.42583	3.57854	3.54904	2.62829	3.24054	3.96248	2.24238	1.97509	1.33421	1.86485	2.88091	2.34601	3.63997	3.00089	4.5106	XP_028064134.1	LOW QUALITY PROTEIN: alpha-glucan water dikinase 1, chloroplastic-like [Camellia sinensis]
VaccDscaff14-augustus-gene-221.28	13.9598	12.0645	10.0542	9.10036	9.11645	6.94203	13.1267	12.9862	11.4529	10.6638	13.553	10.2742	17.9751	18.3613	11.8695	OIW10580.1	hypothetical protein TanjilG_15952 [Lupinus angustifolius]
VaccDscaff14-augustus-gene-223.27	1.12578	0.680032	1.4537	0.0462158	0	0	0.0441082	0.195079	0.129034	0.174888	0.145366	0.230733	0.184671	0.190831	0.325718	AYP70311.1	polygalacturonase 3 [Actinidia deliciosa]
VaccDscaff14-augustus-gene-224.22	1.07986	1.04833	1.07749	0.664959	0.644175	0.696482	2.79239	2.94716	3.09426	2.95666	3.20703	3.85098	1.66066	1.71606	1.13814	XP_010100458.1	DNA ligase 1 [Morus notabilis]|EXB82592.1 hypothetical protein L484_027770 [Morus notabilis]
VaccDscaff14-augustus-gene-226.22	6.97028	5.64475	5.28706	16.9046	24.3938	24.3122	22.604	21.2765	6.30939	4.41458	14.6775	5.4506	5.18923	5.635	5.76196	PWA41189.1	2-methylene-furan-3-one reductase [Artemisia annua]
VaccDscaff14-augustus-gene-230.29	4.27334	3.46835	3.03699	2.73103	3.08661	1.73363	1.84626	2.76186	2.75347	7.32037	6.9198	6.1356	5.45636	6.10825	6.41587	XP_028125806.1	uncharacterized protein LOC114322655 [Camellia sinensis]
VaccDscaff14-augustus-gene-236.21	6.68403	5.76788	6.34682	10.9758	10.7036	12.6109	6.28515	4.71014	5.03928	19.3134	16.4943	18.5578	13.9613	21.074	17.1654	PSS28752.1	NAC transcription factor [Actinidia chinensis var. chinensis]
VaccDscaff14-augustus-gene-236.23	3.93079	2.89626	3.47849	4.17075	3.60748	3.19124	3.26973	2.82936	2.42597	1.33871	1.56173	1.71042	2.0832	2.46022	2.39954	XP_022877746.1	photosynthetic NDH subunit of lumenal location 2, chloroplastic [Olea europaea var. sylvestris]
VaccDscaff14-augustus-gene-238.13	1.47127	0.914121	0.967185	0.797269	0.140427	0.552108	2.83612	2.29452	1.82124	0.891383	0.835902	1.51978	1.30326	0.224456	0.364867	PSS13519.1	Myb family transcription factor [Actinidia chinensis var. chinensis]
VaccDscaff14-augustus-gene-246.32	1.33787	0.831238	0.83761	1.88934	2.2985	2.21738	2.18059	1.66918	1.92191	1.08075	2.21123	1.18455	0.877848	0.907132	0.928997	XP_028111129.1	LOW QUALITY PROTEIN: fructokinase-like 2, chloroplastic [Camellia sinensis]
VaccDscaff14-augustus-gene-248.24	1.81192	1.57608	1.7016	0.142816	0.276705	0.407963	0.477061	0.150708	0.531655	3.31019	2.91987	3.77896	0.927338	1.03199	0.143791	PSS26961.1	REF/SRPP-like protein [Actinidia chinensis var. chinensis]
VaccDscaff14-augustus-gene-250.29	4.63085	4.49088	4.41793	3.83836	4.63044	5.44777	3.11036	2.13987	1.95461	4.38489	4.40401	3.61566	4.05139	4.85938	3.79163	PSR84980.1	Biosynthetic arginine decarboxylase [Actinidia chinensis var. chinensis]
VaccDscaff14-augustus-gene-251.27	0.929516	1.83757	0.952279	2.41441	5.80704	8.24458	10.9653	1.14213	12.7847	7.24619	0.611029	2.90958	0.748519	0.945375	8.46618	XP_028096189.1	protein CHAPERONE-LIKE PROTEIN OF POR1, chloroplastic [Camellia sinensis]
VaccDscaff14-augustus-gene-252.26	16.8842	18.0287	16.7947	24.3051	23.696	23.7352	35.8584	39.32	38.8251	62.2641	56.3449	57.8516	53.1153	55.4756	63.0818	BAM42674.1	leucoanthocyanidin reductase [Vaccinium ashei]|BAM42675.1 leucoanthocyanidin reductase [Vaccinium ashei]
VaccDscaff14-augustus-gene-253.18	2.24125	2.56095	2.17737	3.19809	3.72513	3.29894	4.39668	4.82117	2.90548	1.87294	1.39711	1.14046	1.86361	1.49346	1.76328	XP_028087918.1	receptor-like protein 4 [Camellia sinensis]
VaccDscaff14-augustus-gene-253.19	1.81254	0.95932	1.05914	0.873068	1.11489	1.36035	1.55288	2.01014	1.07106	0.713326	0.416079	0.435879	0.991088	0.901252	0.879024	XP_010265254.1	PREDICTED: probable galacturonosyltransferase-like 3 [Nelumbo nucifera]
VaccDscaff14-augustus-gene-256.32	4.94631	5.24543	4.64515	39.809	35.8345	37.1229	70.6075	66.3592	63.9884	1.72196	1.78526	1.64157	4.57502	5.27314	3.48784	XP_028088323.1	zinc finger protein CONSTANS-LIKE 16-like [Camellia sinensis]
VaccDscaff14-augustus-gene-257.34	0.846067	0.672372	0.886944	2.30692	1.82165	2.12278	1.25812	1.22743	1.60571	1.54054	0.995937	0.890413	1.58798	0.980572	1.58097	PSS13427.1	Zinc finger protein like [Actinidia chinensis var. chinensis]
VaccDscaff14-augustus-gene-261.49	1.09776	0.92023	1.62002	1.03007	1.14756	1.02986	0.737321	0.869594	0.431392	1.51046	0.971987	0.925674	1.38915	1.86082	1.50379	XP_028075475.1	UDP-glycosyltransferase 74E2-like [Camellia sinensis]
VaccDscaff14-augustus-gene-265.25	3.63447	3.91214	3.59283	4.47611	4.65571	3.81345	5.12637	4.62401	4.60424	15.4227	15.808	17.4071	7.90739	11.1381	8.01708	XP_028111469.1	uncharacterized protein LOC114309838 isoform X1 [Camellia sinensis]
VaccDscaff14-augustus-gene-266.26	73.884	63.9438	70.1113	13.3254	12.9826	12.3257	14.3891	12.294	19.4171	97.8971	88.6964	87.3594	118.054	140.228	133.473	XP_028067451.1	pathogen-related protein-like [Camellia sinensis]
VaccDscaff14-augustus-gene-267.28	1.69744	0.479384	0.724588	2.12853	1.62014	3.32967	1.01573	1.12308	0.565984	0.431501	0.159405	0	0.151879	1.56946	1.2246	VaccDscaff14-augustus-gene-267.28	-
VaccDscaff14-augustus-gene-267.29	1.13413	1.56589	1.38783	2.1671	3.28026	2.80505	1.84205	1.21489	1.51263	0.128135	0.248512	0.371912	1.55598	1.39816	1.2614	RVW53486.1	Kinesin-like protein KIN-14S [Vitis vinifera]
VaccDscaff14-augustus-gene-268.34	0.615215	0.318534	0.577758	0.909217	3.52319	0.577162	1.7355	2.55856	2.25646	3.72733	3.49534	5.1445	0.908268	3.44141	0.915419	VaccDscaff14-augustus-gene-268.34	-
VaccDscaff14-augustus-gene-268.36	65.7305	66.9849	63.6881	49.4562	40.3863	40.4574	49.3809	57.6129	53.893	75.3138	95.5622	91.4651	67.7745	82.2974	66.9281	VaccDscaff14-augustus-gene-268.36	-
VaccDscaff14-augustus-gene-271.40	110.778	122.315	118.657	58.7367	75.5846	56.763	111.279	109.163	108.104	57.2259	57.4467	57.9921	55.8292	78.9584	62.4473	VaccDscaff14-augustus-gene-271.40	-
VaccDscaff14-augustus-gene-273.30	0.918277	0.522993	0.51742	0.72379	0.613521	0.559961	0.215869	0.190947	0.926206	3.72324	4.07889	2.93599	2.48543	3.2688	2.55055	AUY63104.1	AP2/ERF transcription factor [Panax notoginseng]
VaccDscaff14-augustus-gene-277.23	0	0	0	1.07335	0.231066	1.13559	0.227644	0.251702	0.332975	0	0.12504	0.238164	0	1.35422	0	VaccDscaff14-augustus-gene-277.23	-
VaccDscaff14-augustus-gene-277.24	0.227997	0.283315	0.128469	1.88694	2.43728	1.58282	0.214391	0.189639	0.0836238	8.11802	9.13819	8.1196	4.57778	4.03483	3.89008	XP_023922649.1	laccase-15-like isoform X1 [Quercus suber]|XP_023922656.1 laccase-15-like isoform X2 [Quercus suber]
VaccDscaff14-augustus-gene-278.15	0.486203	0.503474	0.776221	4.1197	4.22296	5.24549	1.463	1.21321	1.42662	38.5207	55.0965	31.8559	38.2349	39.0159	40.9957	XP_023922649.1	laccase-15-like isoform X1 [Quercus suber]|XP_023922656.1 laccase-15-like isoform X2 [Quercus suber]
VaccDscaff14-augustus-gene-278.17	0.317024	0.0468979	0.127595	0.713943	0.432267	0.467367	0.212932	0.141262	0.33222	0.802058	0.701755	0.579209	1.15895	0.783051	0.763739	PSS19534.1	Laccase-14 like [Actinidia chinensis var. chinensis]
VaccDscaff14-augustus-gene-280.16	1.96536	3.07488	1.22378	0.989239	1.203	1.22252	0.823599	0.999483	0.999001	0.677004	0.617891	0.693531	0.798976	0.955992	0.762884	XP_028086691.1	topless-related protein 3-like isoform X1 [Camellia sinensis]
VaccDscaff14-augustus-gene-281.31	0.474125	0.286397	0.630782	1.71283	1.99869	2.1128	1.44895	1.23237	1.30423	5.52409	4.97933	5.8693	4.66647	3.73716	5.3695	XP_028106437.1	calmodulin-binding protein 60 D-like isoform X1 [Camellia sinensis]
VaccDscaff14-augustus-gene-283.36	0	0.185608	0	0.058866	0.057026	0.112103	0.112363	0.0621189	0	1.11379	0.308592	0.940443	0.411632	0.243065	0.177803	PSS28862.1	Homeobox protein [Actinidia chinensis var. chinensis]
VaccDscaff14-augustus-gene-284.26	0.779662	0.513773	0.599067	2.095	2.23247	1.46288	2.3327	1.916	2.9896	1.91589	1.75721	1.53403	1.60449	1.87428	1.05465	XP_021621526.1	nicotianamine synthase-like [Manihot esculenta]
VaccDscaff14-augustus-gene-287.24	1.22553	2.13738	1.57494	0.82616	0.861902	0.907683	0.727831	0.536501	1.00545	24.8903	27.9181	27.6666	6.47542	8.06908	7.3582	XP_028100785.1	galactinol synthase 2-like [Camellia sinensis]
VaccDscaff14-augustus-gene-288.29	14.9997	13.7115	23.9955	12.6382	13.1318	7.66678	13.2291	14.5197	16.0303	26.4194	28.4247	25.1368	18.4285	15.9921	13.5454	XP_028064055.1	uncharacterized protein LOC114267234 [Camellia sinensis]|XP_028064056.1 uncharacterized protein LOC114267234 [Camellia sinensis]|XP_028064057.1 uncharacterized protein LOC114267234 [Camellia sinensis]
VaccDscaff14-augustus-gene-288.32	0	0.542563	0.164017	0.286792	0.111131	0.0546159	0.821139	0.423696	1.06763	1.24806	1.98455	2.17635	1.60436	0.769731	0.750747	PSS03100.1	Polygalacturonase [Actinidia chinensis var. chinensis]
VaccDscaff14-augustus-gene-288.36	0.10414	0.215678	0.146699	0.974741	1.24247	1.22123	0.685476	0.595508	0.907155	0.436804	0.376517	0.256126	0.256243	0.635499	0.619826	PSR91879.1	Protein ROOT PRIMORDIUM DEFECTIVE like [Actinidia chinensis var. chinensis]
VaccDscaff14-augustus-gene-292.30	5.9546	4.47855	5.47432	3.33481	2.93145	2.58733	4.59728	3.77977	8.27623	12.9116	5.50361	12.5793	4.00994	3.69746	2.9845	XP_021283046.1	calcium-binding and coiled-coil domain-containing protein 2-like, partial [Herrania umbratica]
VaccDscaff14-augustus-gene-305.21	1.37812	1.64248	1.61166	2.0367	2.3329	2.51258	1.68709	1.4869	1.1802	0.95734	0.94011	0.805785	1.38198	0.8066	1.37996	XP_028098604.1	putative late blight resistance protein homolog R1B-14 isoform X1 [Camellia sinensis]|XP_028098605.1 putative late blight resistance protein homolog R1B-14 isoform X1 [Camellia sinensis]
VaccDscaff14-augustus-gene-315.39	2.68266	2.27934	3.1653	4.40517	4.33313	3.87189	1.0349	1.2873	2.58598	45.778	41.4256	35.4592	60.9311	62.334	56.2932	XP_028056226.1	11S globulin seed storage protein 2-like [Camellia sinensis]
VaccDscaff14-augustus-gene-316.30	0.44313	0.305914	0.346792	0.654895	0.775409	1.35109	0.694477	1.99647	1.18511	0.688396	0.648484	0.472271	0.472487	0.600921	0.439575	XP_011006551.1	PREDICTED: uncharacterized protein LOC105112523 [Populus euphratica]
VaccDscaff14-augustus-gene-321.41	9.7649	9.38517	8.73106	9.79376	9.8225	9.32548	7.14779	6.9913	8.8466	15.2604	14.1945	13.8633	14.6178	21.5282	17.807	VaccDscaff14-augustus-gene-321.41	-
VaccDscaff14-augustus-gene-321.45	2.94332	2.98014	1.90417	1.8044	1.24857	1.04315	1.47609	1.08806	1.19949	1.46317	1.01348	0.900845	1.93127	1.46351	1.42741	OMO77204.1	Fructose-1,6-bisphosphatase class 1/Sedoheputulose-1,7-bisphosphatase [Corchorus olitorius]
VaccDscaff14-augustus-gene-323.38	2.91266	2.82153	3.79416	6.38743	5.38068	5.46501	7.95148	5.76353	8.09836	10.8594	6.89106	8.31894	7.86037	8.40926	6.2446	PSS17566.1	Non-specific lipid-transfer protein-like protein [Actinidia chinensis var. chinensis]
VaccDscaff14-augustus-gene-324.32	0	0	0.065961	0.276808	0.201117	0.329465	0.462321	0.36513	0.386421	4.05899	3.91798	3.04032	1.45172	2.57169	1.74185	XP_028106498.1	peroxidase N1-like, partial [Camellia sinensis]
VaccDscaff14-augustus-gene-325.40	7.3228	4.32359	5.0069	3.54413	3.98514	3.55546	2.89928	3.87355	3.76958	3.95161	2.98596	2.52772	6.06931	7.44773	5.35246	PSS29217.1	Metacaspase-1 like [Actinidia chinensis var. chinensis]
VaccDscaff14-augustus-gene-326.37	0.391971	0.173955	0.289226	1.24133	1.52321	1.31331	0.737159	0.756846	0.539121	2.89672	2.9211	3.05736	1.87383	1.99329	1.72195	RDX96332.1	7-deoxyloganetin glucosyltransferase [Mucuna pruriens]
VaccDscaff14-augustus-gene-326.39	0.965856	1.31272	1.02043	2.55747	1.84374	1.92549	2.44083	1.69459	2.54619	3.20719	3.80384	3.68198	2.19832	2.27165	1.85633	OAY45129.1	hypothetical protein MANES_07G033700 [Manihot esculenta]
VaccDscaff14-augustus-gene-326.40	15.5289	14.3376	15.4185	6.03862	5.81957	7.44805	8.45075	8.35335	9.7839	12.6983	12.4656	11.0594	11.1582	12.9516	10.8366	PSS02805.1	7-deoxyloganetin glucosyltransferase [Actinidia chinensis var. chinensis]
VaccDscaff14-augustus-gene-326.41	42.3604	48.0033	43.7651	2.3624	1.64307	2.3648	3.58434	3.83531	4.34083	7.56436	4.38217	5.20159	3.57017	4.06444	3.90321	PSS02771.1	Nitronate monooxygenase [Actinidia chinensis var. chinensis]
VaccDscaff14-augustus-gene-327.35	36.2002	27.6837	28.379	0.922408	0.992864	1.51264	3.66809	3.89352	5.1984	26.5669	28.7983	28.0401	21.9099	26.8728	22.908	PSS02803.1	Acetyl-CoA-benzylalcohol acetyltransferase [Actinidia chinensis var. chinensis]
VaccDscaff14-augustus-gene-329.39	2.25354	2.47944	3.04223	1.63054	1.37793	1.81685	1.35752	1.50099	1.42063	1.34564	1.81868	1.31634	1.52488	1.46831	1.6766	KDO42274.1	hypothetical protein CISIN_1g005842mg [Citrus sinensis]
VaccDscaff14-augustus-gene-330.41	0.235962	0.366516	0.48751	0.883436	1.05852	0.730512	0.909712	1.34932	0.822181	0.241932	0.389998	0.510696	0.418033	0.335983	0.795835	PSS02601.1	TMV resistance protein like [Actinidia chinensis var. chinensis]
VaccDscaff14-augustus-gene-332.40	1.4122	1.57069	2.21036	1.59751	2.19656	1.91367	3.3444	1.84893	3.45307	0.828779	1.51283	1.18347	1.18401	1.43629	0.882028	EOA32418.1	hypothetical protein CARUB_v10015692mg, partial [Capsella rubella]
VaccDscaff14-augustus-gene-333.29	0.820356	0.653459	0.948195	1.11913	2.10807	5.0913	1.24611	1.31219	4.45544	1.76457	0.717054	0.620807	0.6832	1.21944	1.00157	PSS02598.1	TMV resistance protein like [Actinidia chinensis var. chinensis]
VaccDscaff14-augustus-gene-339.33	35.3698	34.804	38.0087	45.3664	44.5643	48.9202	53.9978	48.7271	47.8144	17.7141	19.2683	19.0426	25.1709	26.4281	26.7655	RVW47088.1	Malate dehydrogenase, glyoxysomal [Vitis vinifera]
VaccDscaff14-augustus-gene-341.56	70.2285	75.2059	77.6796	128.839	135.491	128.958	214.645	223.932	256.757	70.8599	80.1823	76.1653	79.5431	101.806	87.7998	PSS29248.1	Pathogenesis-related protein PR-1 type like [Actinidia chinensis var. chinensis]
VaccDscaff14-augustus-gene-344.40	4.46426	5.86312	3.63005	2.52106	1.19515	1.27687	0.716706	2.20754	2.54593	0.710431	0.674865	0.642709	2.41126	2.1041	1.9442	OAE23861.1	hypothetical protein AXG93_3042s1030 [Marchantia polymorpha subsp. ruderalis]
VaccDscaff14-augustus-gene-345.38	6.17934	7.82081	6.7703	1.35294	1.31065	1.12722	2.09827	2.85541	2.83305	1.11994	0.70925	0.337728	1.52047	3.84069	2.04326	XP_002276272.1	PREDICTED: phytosulfokines [Vitis vinifera]|CAN65538.1 hypothetical protein VITISV_018587 [Vitis vinifera]|CBI25131.3 unnamed protein product, partial [Vitis vinifera]|RVX10149.1 Phytosulfokines 3 [Vitis vinifera]
VaccDscaff14-augustus-gene-348.43	20.4239	11.451	9.60784	5.37348	9.33404	9.4568	3.92589	28.9778	7.72552	20.0536	9.98553	6.73453	5.47893	7.15364	4.85047	PPD71397.1	hypothetical protein GOBAR_DD31710 [Gossypium barbadense]
VaccDscaff14-augustus-gene-349.31	1.52135	1.62173	1.3867	1.67526	1.75102	1.67912	2.22999	2.88437	2.09248	4.67118	4.48355	5.28237	3.52319	2.68503	3.81725	AYA60135.1	putative polyamine transporter At3g19553 [Camellia sinensis]
VaccDscaff14-augustus-gene-349.34	4.31798	3.5989	4.15398	10.1688	9.851	12.1527	10.6954	11.1688	11.878	4.90822	5.00442	6.52731	6.21933	6.10546	3.76098	PSS26134.1	FAD-linked sulfhydryl oxidase [Actinidia chinensis var. chinensis]
VaccDscaff14-augustus-gene-349.35	15.8512	14.7364	12.4382	5.20583	5.24484	5.61784	4.63719	3.36935	6.33063	71.5098	68.9903	69.8615	26.002	27.8009	28.3033	PSS02652.1	PXMP2/4 family protein [Actinidia chinensis var. chinensis]
VaccDscaff14-augustus-gene-35.34	0	0.0426119	0.0386447	0.12163	0.117829	0	0.0773889	0	0	0.575335	0.467589	0.404826	0.648018	0.878897	0.53066	XP_028061464.1	rust resistance kinase Lr10-like isoform X2 [Camellia sinensis]
VaccDscaff14-augustus-gene-350.28	7.42939	5.82826	7.25895	8.35498	9.09661	6.96986	6.98603	7.10016	6.33063	13.6399	13.4111	14.0271	12.7779	14.6543	13.1018	XP_028118510.1	probable E3 ubiquitin-protein ligase RHY1A [Camellia sinensis]
VaccDscaff14-augustus-gene-350.31	2.70945	4.0402	1.93381	2.24238	0.82754	2.13517	1.42675	2.25361	2.58378	1.01018	0.78368	1.17282	2.88006	4.0784	1.61263	VaccDscaff14-augustus-gene-350.31	-
VaccDscaff14-augustus-gene-351.35	0.283298	0.0838176	0.304057	0.757615	0.231769	0.341711	1.63641	1.26234	1.1504	2.64059	4.18067	2.7074	4.58078	3.21061	4.77743	EOX98401.1	Auxin-responsive GH3 family protein [Theobroma cacao]
VaccDscaff14-augustus-gene-354.40	2.82735	2.38934	2.80781	2.3374	2.41943	2.53052	2.87254	3.48022	2.71171	1.12078	1.34283	0.959134	1.82319	1.78485	1.86978	PSS29309.1	LRR receptor-like serine/threonine-protein kinase [Actinidia chinensis var. chinensis]
VaccDscaff14-augustus-gene-355.39	2.17642	1.85933	1.83952	2.09072	1.71378	1.5824	1.73956	1.9234	3.74184	4.81797	2.92271	3.10461	2.99893	3.26499	2.05101	PSS29314.1	Cyclin-D3-1 like [Actinidia chinensis var. chinensis]
VaccDscaff14-augustus-gene-358.35	170.178	160.583	171.848	28.9728	43.8377	36.9427	69.7448	66.8992	65.5743	29.0037	18.6095	22.2699	31.6649	25.7254	26.2101	PSS29334.1	Ferredoxin--nitrite reductase [Actinidia chinensis var. chinensis]
VaccDscaff14-augustus-gene-358.38	5.27162	5.80005	5.77576	3.13798	3.03989	3.43441	4.75048	5.70928	5.40441	7.1657	7.22295	7.41901	6.19734	5.13816	6.02825	PSS29331.1	ABSCISIC ACID-INSENSITIVE 5-like protein [Actinidia chinensis var. chinensis]
VaccDscaff14-augustus-gene-360.42	8.48367	9.21473	9.74243	16.2629	26.7344	27.3805	13.1367	14.2614	10.7596	20.2846	16.0508	11.9521	14.34	10.6214	16.4882	PSS29353.1	Presequence protease [Actinidia chinensis var. chinensis]
VaccDscaff14-augustus-gene-363.28	0.842532	0.763403	0.560458	1.48728	1.70885	2.27245	1.22139	1.20447	1.09445	0.88348	1.01539	0.690721	0.621933	0.999724	1.28848	PSS02563.1	Pentatricopeptide repeat-containing protein [Actinidia chinensis var. chinensis]
VaccDscaff14-augustus-gene-363.32	1.77112	2.75105	2.28701	0.872503	0.704359	0.830785	1.80421	1.4578	1.69168	1.03178	1.75333	1.37939	2.10635	3.15234	1.6105	PSS29371.1	Protein DMR6-LIKE OXYGENASE 2 like [Actinidia chinensis var. chinensis]
VaccDscaff14-augustus-gene-365.29	8.00534	5.03304	4.83296	4.22535	4.02506	3.68804	3.83102	3.7157	3.08036	2.79814	1.25519	2.74236	4.08024	4.87062	2.5525	XP_019256555.1	PREDICTED: uncharacterized protein LOC109234982 [Nicotiana attenuata]|OIS96779.1 hypothetical protein A4A49_33526 [Nicotiana attenuata]
VaccDscaff14-augustus-gene-369.26	1.0131	0.959164	0.869866	1.45446	1.07747	0.950436	2.04137	1.7756	1.00858	0.64752	0.598017	0.911237	0.484316	0.529912	0.74655	PSS29410.1	BURP domain-containing protein [Actinidia chinensis var. chinensis]
VaccDscaff14-augustus-gene-371.32	1.13854	1.55412	1.55523	0.86681	1.18548	1.60218	1.26525	1.34516	1.32869	2.12245	1.76417	2.24014	2.69959	2.73701	2.46416	XP_028086201.1	uncharacterized protein At1g01500-like [Camellia sinensis]
[truncated: 12,933 more rows]

## Sheet: Table S3
Table S3 Identification of differentially expressed genes from each compared group under drought stress for blueberry leaves
[truncated: 6,907 more rows]
[truncated: 93 more columns]

[truncated: 14 more sheets: Table S4, Table S5, Table S6, Table S7, Table S8, Table S9, Table S10, Table  S11, Table S12, Table S13, Table S14, Table S15, Table S16, Table S17]
